# Supplementary material for: Genetic and pharmacological inhibition of the nuclear receptor RORα regulates TH17 driven inflammatory disorders
Source: Nat Commun. 2021 Jan 4;12:76. doi: 10.1038/s41467-020-20385-9 (PMC7782731; doi:10.1038/s41467-020-20385-9)
Supplement: Supplementary file 3 — Source Data [file 41467_2020_20385_MOESM3_ESM.xlsx]

## Sheet: Fig.1a
Time (hours)	0	8	16	24	36	48	72	96
Rora	0.771094	6.88086	19.924	20.2001	8.0189	7.0959	3.78513	4.15221
	0.922756	8.21483	17.5512	17.0606	11.9236	6.73557	5.31804	3.0981
	1.00036	3.80054	18.6894	13.8502	10.7662	8.20847	2.9379	1.049
	1.30579	2.56192	18.7247	14.4431	10.0732	5.88696	4.68167	2.09619
Rorc	0.514444	56.8647	119.8	144.403	49.9087	31.5592	16.834	13.6837
	1.39876	52.0637	78.3816	71.9982	50.5932	16.7142	19.711	10.4205
	1.67323	49.0542	86.3749	107.935	65.2012	25.1113	22.4895	11.145
	0.413568	37.5357	103.031	163.599	75.2058	15.7377	17.9194	14.1985
Il17a	0.34751	8.00224	15.4429	180.333	348.838	1190.78	1079.42	706.917
	0.253171	8.39286	27.7416	172.415	394.508	1085.91	1356.99	586.681
	1.71317	10.8656	30.1013	64.9414	239.28	673.005	829.524	992.985
	1.68614	11.3846	48.2927	72.9886	315.742	662.881	849.038	948.399

## Sheet: Fig.1b
Figure 1b	anti-RORa		anti-RORgt		anti-Actin

## Sheet: Fig. 1c
	MIGR1	MIGR1 RORa	MIGR1 RORgt
Rora	1.14221	8.92218	1.21384
	0.971081	8.97783	1.94232
	0.886708	7.92823	1.4227
Rorc	0.727447	1.547	6.8236
	1.27255	1.59615	9.10761
	1.0247	1.31089	10.1515

## Sheet: Fig. 1d
	MIGR1	MIGR1 RORa	MIGR1 RORgt
Il17a	0.612526	1225.77	707.027
	0.95909	1598.31	661.269
	1.42838	1283.96	659.083
Il17f	1.04249	3852.05	4704.29
	0.935702	3590.13	4703.37
	1.02181	9086.88	4723.58
Il23r	2.66478	36.8353	39.3435
	0.00684156	63.8066	29.3657
	0.992584	93.4103	36.6901
Ccr6	3.43974	43.6083	42.2722
	0.409676	23.0998	33.1493
	0.0908529	8.72157	32.2467
Csf2	0.906034	1.56653	3.67661
	1.07343	1.26784	3.5559
	0.892967	2.58959	3.26485

## Sheet: Fig. 1e
	% IL-17A+ cells
	WT	KO
TGFb + IL-6	40.8	26.5
	41	25.1
	38.9	28.9
TGFb + IL-6 + IL-23	51.8	35.7
	49.4	38
	57.5	40.7
IL-1b + IL-6 + IL-23	17.6	8.41
	16.3	4.18
	17.4	7.51

## Sheet: Fig. 1f
	WT T=0h	KO T=0h	WT T=96h	KO T=96h
Il17a	1.06139	1.04261	29543.5	5589.95
	0.938614	0.526791	44236.9	9530.94
	0.953905	0.513035	46822.9	10314
	1.04609	0.612677	47338.5	9975.82
Il17f	1.024	0.438535	5337.56	1914.97
	0.975	0.268627	5165.11	1545.93
	1.057	0.76461	5042.17	973.783
	0.965	0.316515	5150.39	1065.81
Il23r	1.056	1.13852	12.8773	7.41342
	1.1245	1.22557	11.5879	6.89674
	0.965	1.02984	12.291	6.72198
	1.10876	0.970164	12.0091	7.77822
Ccr6	0.856	0.803	33	19.352
	1.273	1.025	39.968	22.536
	0.755	0.7552	41.28	24.19
	1.132	0.944	36.96	18.17
Abca1	0.962961	0.923754	0.30764	0.278745
	1.03704	1.10739	0.329515	0.364886
	0.896188	0.673569	0.286308	0.259416
	0.965131	1.12367	0.306667	0.339584

## Sheet: Fig. 1g
	WT_1	WT_2	KO_1	KO_2
FAM186B	-1.94126	0.798765	-2.1181	-2.1181
BC037032	-1.52908	0.725524	1.2841	2.46718
GM14005	-1.41019	0.699318	2.82775	1.88843
GM10800	-1.095	0.615287	0.817723	2.58867
CAPN11	-0.759588	0.495015	2.05359	2.02516
CHRNG	-0.759588	0.495015	2.22352	1.47768
GAB1	-0.658883	0.450624	3.13849	1.86213
TEX11	-0.658883	0.450624	2.65306	2.2247
RSF1OS2	-0.617242	0.43091	1.36587	1.28882
B930041F14RIK	-0.569716	0.407353	1.19766	0.521697
A630091E08RIK	-0.54043	0.392245	3.27275	0.996394
GPR161	-0.54043	0.392245	2.08011	3.51996
PLS3	-0.508522	0.375243	0.921332	0.876298
GM15511	-0.486851	0.363361	-1.38416	-1.11995
SMIM24	-0.416953	0.323076	1.13319	0.927225
GM37305	-0.410801	0.31938	0.668275	0.288294
9930012K11RIK	-0.373329	0.296312	0.92098	0.918382
PEAR1	-0.369297	0.293771	0.675616	0.183829
RGS11	-0.344715	0.278028	0.213587	0.390946
GM11725	-0.337454	0.273293	0.816766	1.22322
RPL3L	-0.328344	0.267296	-2.10012	-1.20656
CTSW	-0.311484	0.256029	0.816359	0.147136
EPOR	-0.301306	0.249121	0.687318	0.557446
PROSER2	-0.295331	0.245026	0.79796	0.61736
GM22887	-0.281911	0.235726	-2.45874	-2.74509
2410017I17RIK	-0.281911	0.235726	2.33863	1.95535
H19	-0.281911	0.235726	2.33863	2.34238
RTN2	-0.281911	0.235726	-1.1468	-1.42316
NLRC3	-0.278156	0.233097	0.459013	0.17001
SAMD11	-0.272749	0.229291	0.890018	0.557806
PFKFB2	-0.270066	0.227394	0.52801	0.67048
MSH5	-0.267685	0.225705	0.881781	0.647651
THA1	-0.255454	0.216954	0.564392	0.409125
POU4F1	-0.250104	0.213085	0.785471	1.50911
LILR4B	-0.239114	0.205061	0.550861	0.415546
PAQR4	-0.197352	0.173575	0.446594	0.209931
IL10	-0.195597	0.172217	0.302084	0.388295
ABHD16A	-0.194627	0.171464	0.348104	0.307883
PTPN14	-0.194627	0.171464	0.765	0.336019
TJP3	-0.185883	0.164644	0.497664	0.443697
GM36401	-0.184306	0.163406	-1.57757	-0.853934
PORCN	-0.184306	0.163406	-1.0492	-1.42509
FAM89A	-0.184306	0.163406	-1.37112	-1.91052
AP5B1	-0.181255	0.161003	0.360156	0.300074
SIX5	-0.178079	0.158493	0.700199	0.434409
MT2	-0.174956	0.156016	0.400573	0.146894
TMEM176B	-0.174	0.155255	-0.61897	-0.191893
PCNXL4	-0.173804	0.155099	-0.569374	-0.246444
GM5475	-0.168686	0.151011	1.46762	1.22229
UBXN11	-0.165828	0.148717	0.617911	0.414064
SMTNL2	-0.160451	0.144379	0.591689	0.0389032
GM22442	-0.159507	0.143615	0.403132	0.135453
B3GNT8	-0.151625	0.137194	1.04007	0.623986
KREMEN2	-0.14578	0.132392	0.588929	0.267055
JAK3	-0.142151	0.129392	0.271535	0.130706
DUSP6	-0.140961	0.128405	0.522507	0.402033
TGM2	-0.140579	0.128089	0.435995	0.101359
MT1	-0.140054	0.127653	0.402952	0.119571
TMC8	-0.138628	0.126467	0.510213	0.233854
GM23455	-0.136573	0.124755	0.0884343	0.320665
PARD3	-0.132911	0.121692	1.38071	1.26189
DENND4B	-0.132817	0.121614	0.243711	0.143716
PTPRJ	-0.130734	0.119865	0.271964	0.182908
H2AFX	-0.127417	0.117071	0.184193	0.384583
SLC11A2	-0.125308	0.115288	0.510088	0.109273
ABCB9	-0.124704	0.114777	0.579633	0.166754
SEMA7A	-0.124625	0.114711	0.356237	0.396583
AI480526	-0.120785	0.11145	-0.963649	-0.529514
4833417C18RIK	-0.115363	0.106818	1.48209	1.05889
EMP1	-0.115016	0.106519	0.371196	0.198033
TNIP2	-0.114626	0.106186	0.254949	0.190306
PVR	-0.112484	0.104345	0.388614	0.160494
GRINA	-0.111338	0.103358	0.26022	0.1525
GM42418	-0.108544	0.100946	0.310288	0.527281
VLDLR	-0.106617	0.0992774	0.313746	0.100225
CROCC	-0.104911	0.0977961	0.420712	0.135766
GM9917	-0.102094	0.0953441	0.336981	0.343695
SFI1	-0.101978	0.0952428	0.396912	0.155386
RAI1	-0.0927695	0.0871629	0.297722	0.232014
HMHA1	-0.0894652	0.0842397	0.246904	0.104948
PAXBP1	-0.087453	0.0824534	0.233295	0.188876
LLGL1	-0.0870056	0.0820556	0.246123	0.163214
TRIP6	-0.0868367	0.0819054	-0.721113	-0.832413
PTPN5	-0.0865528	0.0816528	-0.238266	-0.615152
DOCK6	-0.0851533	0.0804061	0.4179	0.364866
ENDOG	-0.0843292	0.079671	0.728853	0.473253
TENM4	-0.0833553	0.0788012	-2.12815	-0.704073
PLEC	-0.0824785	0.0780172	0.247336	0.166418
ESYT1	-0.0805977	0.0763323	0.214892	0.155724
CELSR1	-0.0805938	0.0763288	0.275051	0.133941
FBXO21	-0.080389	0.076145	0.327993	0.137439
MIR703	-0.079616	0.0754511	1.00659	1.00153
GM27529	-0.079616	0.0754511	-2.8514	-3.12775
CDH23	-0.0776404	0.0736746	0.504379	0.0847878
MKNK2	-0.0768291	0.0729437	0.171905	0.174752
UAP1L1	-0.0766783	0.0728078	0.515736	0.311388
TIMP1	-0.0751314	0.0714117	0.569845	0.349218
MAPK14	-0.0717186	0.0683216	-0.242331	-0.154142
SLC7A1	-0.0704366	0.0671572	-0.270145	-0.156557
SREBF1	-0.0689764	0.0658285	0.100323	0.215684
NPHP3	-0.0679129	0.0648592	0.398334	0.104593
LPIN1	-0.0670909	0.0641091	0.508261	0.0480139
CCR5	-0.0669345	0.0639663	0.723705	0.116873
CDKN1A	-0.0651812	0.0623632	0.354013	0.181382
SBNO2	-0.0645868	0.0618189	0.204637	0.147046
PISD	-0.0641342	0.0614041	0.21435	0.25713
UPP1	-0.0633991	0.0607299	-0.673212	-0.226717
H2-Q4	-0.0631323	0.0604851	0.261899	0.292665
DIP2C	-0.0627074	0.060095	-0.186532	-0.288905
RPS6KA4	-0.0626088	0.0600044	0.227895	0.222121
CAAA01147332.1	-0.0619163	0.059368	0.685303	0.836582
CYP11A1	-0.061617	0.0590928	0.440891	0.126675
CSRNP1	-0.061538	0.0590202	0.180973	0.159514
IL17RA	-0.061257	0.0587616	0.340298	0.16011
LAMC3	-0.0607723	0.0583155	0.981892	0.61807
TIMD2	-0.060205	0.0577929	-0.619256	-0.357958
DCXR	-0.0601486	0.0577409	0.551894	0.456776
NXT2	-0.058725	0.0564278	-0.633813	-0.588244
ARID5A	-0.0582089	0.0559511	0.216816	0.0889505
ITGB7	-0.0568154	0.0546624	0.351645	0.0284449
IL4RA	-0.0558499	0.0537682	0.221984	0.150294
GM10801	-0.0557921	0.0537146	2.51918	3.24283
KCNA7	-0.0557921	0.0537146	3.63466	-0.342136
FOSL2	-0.0557479	0.0536736	0.227771	0.0907182
JAG2	-0.0557144	0.0536426	0.671116	0.386645
CHST14	-0.0548866	0.0528748	0.418809	0.608114
ITPKB	-0.0546229	0.05263	0.401246	-0.0080643
DENND4A	-0.0507318	0.0490083	-0.292876	-0.135397
KHNYN	-0.0504284	0.0487251	0.242559	0.0845734
LRP1	-0.0504193	0.0487166	0.568635	0.250106
TREML2	-0.0472948	0.0457935	0.314855	0.112132
SUN2	-0.0467645	0.0452961	0.34542	0.172338
RNH1	-0.0465502	0.045095	0.322691	0.0771748
GM24494	-0.0464095	0.044963	0.607295	0.736575
SLC7A3	-0.0461848	0.044752	-0.529884	-0.115385
PLEKHG2	-0.043754	0.042466	0.300685	0.126084
RBCK1	-0.0425617	0.0413419	0.211356	0.214569
FUT4	-0.0425045	0.0412879	0.42195	0.412378
RGCC	-0.042201	0.0410015	0.3185	0.127918
GPSM1	-0.040837	0.0397129	0.361881	0.232952
COL11A2	-0.039797	0.0387286	0.322084	0.351829
1600014C10RIK	-0.0392427	0.0382035	0.426745	0.0354752
AQP3	-0.0388759	0.0378557	-0.412026	-0.198419
GALK1	-0.0385857	0.0375805	0.126579	0.170772
D10JHU81E	-0.038117	0.0371358	0.332174	0.16696
KCNAB2	-0.0378041	0.0368387	0.204436	0.154852
PPM1J	-0.0369037	0.0359832	0.508764	0.0458373
ACTR2	-0.0367486	0.0358357	-0.108806	-0.239427
IL21R	-0.0365206	0.0356189	0.242649	0.129024
CHD7	-0.0354013	0.0345534	0.250658	0.0522619
NR4A1	-0.0338145	0.0330401	-0.293285	-0.0719054
IRF8	-0.0337766	0.0330039	0.196638	0.16057
GALNT6	-0.0320402	0.031344	0.270823	0.0547805
CPD	-0.0319266	0.0312354	-0.200806	-0.142077
RHOQ	-0.0295515	0.0289584	0.50665	-0.0230397
TMEM176A	-0.0290387	0.0284657	-0.660641	-0.206921
CRYBG3	-0.0268877	0.0263957	-0.699918	-0.154832
GPD2	-0.0263215	0.0258499	-0.274215	-0.15319
FBRSL1	-0.0263047	0.0258336	0.429488	0.339945
HNRNPA2B1	-0.0262174	0.0257494	-0.20812	-0.120961
ARHGEF10	-0.0258737	0.0254179	0.578559	0.0637767
SEPHS1	-0.0258108	0.0253572	-0.321976	-0.128333
ASNS	-0.0257488	0.0252973	-0.339845	-0.0817876
HIRIP3	-0.0250525	0.0246248	-0.367341	-0.408288
IRF2BPL	-0.0249941	0.0245684	0.238646	0.234043
PIK3R5	-0.0236051	0.0232251	0.376447	0.0818684
CYB5R3	-0.0234403	0.0230656	0.287105	0.133555
SGOL1	-0.0226278	0.0222784	-0.215944	-0.205315
ABHD8	-0.0216546	0.0213344	0.251636	0.144601
OASL1	-0.0199307	0.0196591	-0.907188	-0.861619
SEMA4F	-0.0199307	0.0196591	0.489246	0.120964
LAMA5	-0.0195786	0.0193164	0.495788	0.317636
D15ERTD621E	-0.0188867	0.0186426	-0.195259	-0.190057
CD4	-0.0187918	0.0185502	0.352329	0.0497478
TAB1	-0.0185495	0.018314	0.237211	0.263478
GPR146	-0.0185208	0.0182861	0.391711	0.0403901
EVI5L	-0.0154867	0.0153223	0.53326	0.0780104
H2-Q7	-0.0154442	0.0152806	0.231522	0.173231
CENPB	-0.015041	0.0148858	0.167609	0.31589
CARS	-0.0149948	0.0148405	-0.297017	-0.0887482
HES6	-0.0140071	0.0138724	0.477247	0.189661
ALPK2	-0.0138326	0.0137012	0.415412	0.15962
PTGER1	-0.0129496	0.0128344	0.349318	0.427048
IZUMO1R	-0.0129496	0.0128344	0.356743	0.146236
IFITM2	-0.012351	0.0122462	0.510973	0.177412
PLCG1	-0.011278	0.0111905	0.292417	0.0773594
DPP9	-0.0108873	0.0108057	0.174688	0.293392
RARA	-0.010153	0.010082	0.401729	0.0187078
USP35	-0.0089054	0.00885077	0.514021	0.270267
EIF3B	-0.0081447	0.00809894	-0.181897	-0.133152
PLD3	-0.0070294	0.00699527	0.444103	0.106852
CSF2	-0.0064368	0.00640822	-1.41565	-0.598896
RPL36	-0.0061618	0.00613558	0.113882	0.156706
IL17F	-0.0060094	0.00598445	-0.335786	-0.156127
FURIN	-0.0054506	0.00543011	-0.190979	-0.26328
GFRA1	-0.0053485	0.00532872	1.31033	0.622078
HDGFRP3	-0.0052824	0.00526316	-0.387248	-0.204175
MAP3K11	-0.0050656	0.00504786	0.303128	0.258899
IL7R	-0.0050522	0.00503458	0.387986	0.0644805
PFKM	-0.0049823	0.00496519	0.458443	0.0545813
SOCS3	-0.0048808	0.00486433	0.341691	0.167343
NOL11	-0.003182	0.00317496	-0.299059	-0.109369
ARL4C	-0.0024774	0.00247317	0.473942	-0.0230867
LUC7L2	-0.0013328	0.00133155	-0.148271	-0.178892
PDE8A	-0.0011923	0.00119133	-0.39501	-0.42214
CNOT6	-0.0010246	0.00102383	-0.132079	-0.260714
ARPC1B	-0.0009449	0.00094428	0.173094	0.111802
EVA1B	-0.0006939	0.00069355	0.529613	0.222972
2700029M09RIK	-0.0005372	0.00053696	-0.239473	-0.234985
1700016C15RIK	0	0	2.31194	1.71366
GM22027	0	0	2.31194	2.88358
GM23559	0	0	2.79737	0.713656
GM37747	0	0	2.57498	2.03558
MIR6407	0	0	2.57498	1.29862
MIRLET7G	0	0	1.57498	2.29862
PEAK1OS	0	0	2.31194	1.71366
PHOX2A	0	0	1.99001	2.03558
RSPH6A	0	0	1.99001	2.03558
SPRY3	0	0	1.99001	2.03558
THSD4	0	0	3.44945	2.52101
UBAP1L	0	0	2.79737	2.52101
GM26917	0.00133283	-0.0013341	0.306005	0.182623
MXD3	0.00170577	-0.0017078	0.339979	0.30436
LRBA	0.00267869	-0.0026837	-0.218053	-0.0977207
HAT1	0.00367399	-0.0036834	-0.234662	-0.133207
HIST1H4J	0.00404796	-0.0040593	0.128949	0.354636
LDLRAP1	0.00450628	-0.0045204	0.245682	0.21288
FH1	0.004721	-0.0047365	-0.250506	-0.156082
CCDC115	0.00483795	-0.0048542	0.284118	0.160523
TFRC	0.00530551	-0.0053251	-0.338608	-0.0508311
5330439K02RIK	0.0053609	-0.0053809	1.14047	0.127147
LAPTM5	0.00629368	-0.0063213	0.383879	0.0238399
PPP1R12B	0.00633888	-0.0063669	-0.384434	-0.265933
2810004N23RIK	0.00754472	-0.0075844	-0.273395	-0.173738
APPBP2	0.00813197	-0.0081781	-0.168561	-0.208662
ALDH2	0.00859845	-0.00865	0.352663	0.124001
NR1H2	0.0092956	-0.0093559	0.250189	0.153537
TESPA1	0.00958347	-0.0096476	-0.12914	-0.403135
HIST1H2BC	0.0102611	-0.0103346	0.123205	0.222699
IDH3A	0.0102905	-0.0103644	-0.31251	-0.123816
APOE	0.0107207	-0.0108009	0.484417	0.985665
SIPA1L1	0.0109097	-0.0109929	0.414558	0.0419644
TNFRSF8	0.0109801	-0.0110643	0.73356	0.1672
NME3	0.0111918	-0.0112793	0.298913	0.643496
IGFBP4	0.0122594	-0.0123644	0.495779	0.0797578
ABHD17C	0.0128383	-0.0129535	-0.385378	-0.195352
DENND3	0.0131241	-0.0132446	0.298726	0.305674
PSMA1	0.0135269	-0.013655	-0.212782	-0.157082
CTLA2A	0.0139615	-0.0140979	0.41792	0.0963811
IL12RB2	0.014749	-0.0149014	0.638629	0.15977
GSE1	0.0153682	-0.0155337	0.320404	0.222043
CCDC85B	0.0157636	-0.0159378	0.819901	0.380406
RNASET2A	0.0160489	-0.0162295	-0.779578	-0.777952
NARS	0.0175944	-0.0178116	-0.271182	-0.0633236
RRM2	0.0178907	-0.0181153	-0.21765	-0.0991489
TXN2	0.01799	-0.0182172	-0.103144	-0.39323
PLEK	0.0185926	-0.0188354	-0.307853	-0.278929
ARMCX1	0.0186666	-0.0189113	0.73874	0.525117
PHLDA3	0.0186666	-0.0189113	0.55977	0.446261
BTG2	0.0192256	-0.0194853	0.274926	0.110638
IL17A	0.019701	-0.0199738	-0.796619	-0.358464
IVNS1ABP	0.020369	-0.0206608	-0.281552	-0.0634334
SNHG5	0.0204101	-0.020703	-0.287914	-0.124561
SPC25	0.0213781	-0.0216997	-0.26891	-0.2055
RNF126	0.0215448	-0.0218714	0.318522	0.250488
VPS37B	0.0216908	-0.0220219	0.538606	0.263708
HIST1H2AF	0.0224717	-0.0228273	0.534386	1.02477
SOX5	0.0230463	-0.0234204	0.43513	0.336894
NASP	0.0234934	-0.0238823	-0.247549	-0.104232
ANKRD46	0.0241331	-0.0245437	0.363953	0.0221712
COMTD1	0.025101	-0.0255455	0.581944	0.402447
HIP1R	0.0254087	-0.0258642	0.239435	0.278878
GATSL3	0.0271478	-0.0276685	0.653953	0.112891
JUNB	0.0276619	-0.0282026	0.119081	0.228087
RMRP	0.028892	-0.0294824	0.11178	0.163214
HDAC5	0.0289693	-0.0295629	0.349905	0.145285
FLOT1	0.0290506	-0.0296476	0.496311	0.0520875
ECT2	0.0291072	-0.0297066	-0.161509	-0.236689
USP38	0.0304817	-0.0311397	-0.248194	-0.115182
FAM92A	0.0312642	-0.0319567	-0.220712	-0.265188
ANP32E	0.0315663	-0.0322724	-0.144817	-0.258862
PPFIBP1	0.0316476	-0.0323574	-0.321775	-0.108272
GOLIM4	0.0318474	-0.0325663	-0.315092	-0.321918
TMEM248	0.0318607	-0.0325802	-0.221934	-0.141109
GM26348	0.03327	-0.0340554	-2.14356	-2.14356
SLC38A3	0.03327	-0.0340554	2.38251	0.570094
ZFP777	0.03327	-0.0340554	0.350382	0.146932
SLC26A2	0.03327	-0.0340554	-0.22851	-0.307422
2010013B24RIK	0.03327	-0.0340554	2.84645	2.37745
6820402A03RIK	0.03327	-0.0340554	2.30588	2.15506
CSTAD	0.03327	-0.0340554	3.54689	1.57009
RWDD4A	0.0340277	-0.0348497	-0.234157	-0.247208
ARHGEF3	0.0345507	-0.0353985	-0.223924	-0.19368
GGACT	0.0369155	-0.0378849	0.341371	0.283611
SAMHD1	0.0370489	-0.0380254	0.478604	0.0406873
MCTP2	0.0370915	-0.0380703	0.488932	0.0998537
ANXA11	0.0372483	-0.0382355	0.314785	0.157225
CCR6	0.0376984	-0.03871	-0.301793	-0.279221
MBNL1	0.0383888	-0.0394383	0.35231	0.266714
HELLS	0.0386995	-0.0397663	-0.314579	-0.0929626
CD44	0.0387241	-0.0397922	-0.166794	-0.222374
ECM1	0.0412754	-0.0424911	0.683255	0.0244677
UTP6	0.0416272	-0.042864	-0.248054	-0.123395
ABTB1	0.0416615	-0.0429005	0.297039	0.291261
H2-Q10	0.0417604	-0.0430053	0.503338	0.05213
RAP1B	0.0422857	-0.0435626	-0.379708	-0.0261162
NCL	0.0425367	-0.043829	-0.167709	-0.253209
1500011K16RIK	0.0434183	-0.0447656	0.443862	0.239205
SPCS2	0.0436277	-0.0449883	-0.224998	-0.122528
ITGA7	0.0437508	-0.0451192	0.418024	0.0207852
BCL2L11	0.0443451	-0.0457515	0.525072	0.21583
ABHD12	0.0462154	-0.047745	-0.198946	-0.384344
CLCF1	0.0462552	-0.0477875	0.839446	0.535994
GPR18	0.0469639	-0.0485442	0.292788	0.165885
CUL5	0.0477479	-0.0493824	-0.315346	-0.126509
GM22988	0.0510874	-0.0529631	0.283833	0.197697
INSL3	0.0514486	-0.0533514	0.623623	0.989371
FAM129A	0.0527998	-0.0548058	-0.257922	-0.210167
PYGL	0.0530847	-0.0551129	0.692307	0.0129832
FLYWCH1	0.0536991	-0.0557754	0.303328	0.186626
INPP5B	0.0546307	-0.0567811	-0.304576	-0.120586
IL1R1	0.0549035	-0.0570759	-0.187642	-0.242314
ERC1	0.0550506	-0.0572349	0.305731	0.221089
D5ERTD579E	0.0550744	-0.0572606	-0.271218	-0.308238
BC017643	0.0564565	-0.0587561	0.331448	0.11099
CPSF2	0.0568723	-0.0592066	-0.252109	-0.110848
SLC19A2	0.0570137	-0.0593598	0.304197	0.237854
HERC4	0.0575484	-0.0599397	-0.178537	-0.227653
DLD	0.0580481	-0.060482	-0.176445	-0.209289
MT-CO1	0.0607118	-0.0633794	0.179909	0.102574
0610007P14RIK	0.0607638	-0.063436	-0.249162	-0.14275
CCDC50	0.0607736	-0.0634467	-0.282667	-0.0975976
FAM65C	0.063024	-0.0659035	0.453417	0.183263
CNBP	0.0631295	-0.0660188	-0.211002	-0.113947
EIF5A2	0.0641463	-0.0671317	-0.213437	-0.252315
MPP6	0.0652364	-0.0683266	-0.194675	-0.168353
IFITM3	0.0676286	-0.0709554	0.872094	0.358696
1700066M21RIK	0.0678201	-0.0711662	-0.406387	-0.363924
HSPA4L	0.0686173	-0.0720446	-0.165846	-0.205072
HIST1H4H	0.0694515	-0.0729647	0.196255	0.330831
ARMT1	0.0717214	-0.0754743	-0.267799	-0.210142
HSPH1	0.0740005	-0.0780025	-0.358394	-0.175772
NAP1L1	0.0742136	-0.0782392	-0.112167	-0.205229
TBPL1	0.075221	-0.0793597	-0.236373	-0.205724
FAM126A	0.0760706	-0.080306	-0.260494	-0.342096
PLSCR1	0.0763216	-0.0805858	-0.375345	-0.0606378
PLIN2	0.0795511	-0.0841949	-0.253328	-0.280258
GSN	0.0795521	-0.084196	0.434431	0.0441441
GLCE	0.0803515	-0.0850921	-0.361581	-0.147257
LTA	0.0824587	-0.087459	-0.357158	-0.135788
MBTPS2	0.0834277	-0.0885498	-0.330698	-0.322033
FUT8	0.0838608	-0.0890379	-0.569313	-0.359097
GM38326	0.0857084	-0.0911236	6.81775	6.77228
HUNK	0.0885079	-0.0942947	-3.79875	-1.26775
CEBPG	0.092039	-0.0983133	-0.333213	-0.113089
DDX21	0.092397	-0.098722	-0.208836	-0.148475
POLB	0.0926069	-0.0989616	-0.233983	-0.28795
RBBP8	0.093776	-0.100298	-0.287122	-0.211051
5430421N21RIK	0.0949576	-0.101651	-0.761711	-1.59061
CYB5R4	0.0954952	-0.102267	-0.167109	-0.242566
GRAMD3	0.097974	-0.105115	-0.150076	-0.382713
TNFRSF26	0.098952	-0.106242	0.425977	0.167414
GALNT3	0.0991427	-0.106462	-0.534076	-0.356298
MEMO1	0.0994233	-0.106786	-0.244617	-0.182532
PPIG	0.100571	-0.10811	-0.294004	-0.160234
EZH2	0.100726	-0.10829	-0.226164	-0.173661
EHD4	0.10126	-0.108907	-0.293304	-0.146149
BCCIP	0.101607	-0.109309	-0.27372	-0.253865
ADSSL1	0.106333	-0.114798	0.919515	0.244239
DDR1	0.106863	-0.115416	0.334062	0.13377
ORC4	0.108325	-0.117123	-0.300885	-0.198733
SCYL2	0.108345	-0.117148	-0.191563	-0.204066
CTH	0.108401	-0.117212	-0.432446	-0.108892
STAMBP	0.110447	-0.119608	-0.550302	-1.0897
NDUFB2	0.111049	-0.120315	-0.522615	-0.299179
PDE6D	0.112935	-0.122533	-0.32661	-0.386355
POU6F1	0.114298	-0.124139	0.951016	-0.0732436
SYDE2	0.114561	-0.124449	0.457717	0.316201
NUDCD1	0.118838	-0.129513	-0.281514	-0.228861
PALM	0.120235	-0.131174	0.633857	0.143558
EIF2A	0.121186	-0.132307	-0.240187	-0.315939
SELL	0.12703	-0.139305	0.511641	0.010622
PPP4R2	0.127275	-0.139599	-0.245112	-0.205283
PINX1	0.129725	-0.142552	-0.379021	-0.30259
MXRA7	0.130404	-0.143373	-1.37834	-1.91774
NEB	0.132048	-0.145363	0.663195	0.244817
RAP1A	0.13406	-0.147805	-0.103476	-0.310468
ZC3H8	0.139567	-0.154529	-0.858984	-0.306227
TRMT11	0.154518	-0.173075	-0.32612	-0.235766
SHCBP1	0.154676	-0.173273	-0.283901	-0.147987
MARCKSL1	0.154851	-0.173493	-0.543181	-0.170516
GM37520	0.155744	-0.174615	-0.557142	-0.722469
DCLK1	0.155744	-0.174615	0.678381	0.970002
TAF1D	0.156624	-0.175723	-0.216633	-0.253321
LSM5	0.158191	-0.177697	-0.338837	-0.373105
RPL22L1	0.1596	-0.179477	-0.106324	-0.33813
GM19585	0.160847	-0.181057	-0.241915	-0.258867
GM25395	0.16106	-0.181327	-0.41027	-0.324059
CENPQ	0.164699	-0.185953	-0.366733	-0.292061
SNHG12	0.166328	-0.188034	-0.337698	-0.189694
TBC1D30	0.172514	-0.195981	-0.663396	-0.814224
HECW2	0.173122	-0.196766	-0.638186	-0.914545
GM26316	0.184603	-0.211739	-0.426712	-0.196111
FRAT2	0.187635	-0.215739	0.676546	0.457672
PTRF	0.18978	0.218582	0.894587	0.220144
WDFY1	0.193838	-0.223985	-0.634738	-0.0791263
EIF2S2	0.196982	-0.228196	-0.185521	-0.274212
LGALS3	0.197448	-0.228821	0.891441	0.23864
4921524J17RIK	0.19804	-0.229617	-0.322515	-0.497144
STAC2	0.198994	-0.230901	1.38141	0.0253243
GM17484	0.198994	-0.230901	-1.57279	-1.43411
DENR	0.209469	-0.245134	-0.289903	-0.213342
BC002059	0.211307	0.247656	-0.432903	-0.468828
CACNA1G	0.216853	-0.255314	-0.691664	-1.04602
2810407A14RIK	0.221115	-0.261248	-1.95572	-1.95572
CCL20	0.23524	-0.281216	-1.36356	-0.59182
SYNGAP1	0.23947	-0.287287	0.708698	0.526315
CIR1	0.268374	-0.329975	-0.292839	-0.488386
TRAJ30	0.276895	0.342972	-1.78439	-2.06075
9530085P06RIK	0.289589	-0.362699	-2.48219	-2.47221
GM37364	0.289589	-0.362699	-2.48219	-2.47221
OAS1A	0.289589	-0.362699	-2.47221	-2.47221
LAD1	0.299507	0.378426	-0.906724	-0.569969
KCNK10	0.326853	-0.423283	-1.09026	-0.781659
IFIT1	0.387795	0.531973	-0.733928	-0.558591
UTY	0.429868	-0.615089	-0.38191	-0.666986
GM44093	0.437132	-0.630193	1.57224	3.06142
ARHGAP15OS	0.505297	0.784421	-2.47889	-2.47889
CXCL3	0.515069	0.808596	-2.51305	-1.28691
AOC1	0.516977	0.813383	-3.2548	-1.53116
PCBD1	0.533491	0.855763	-1.96527	-1.96527
RAB11FIP4OS2	0.533491	0.855763	-1.96527	-1.96527
FAM19A3	0.617416	1.10199	1.67161	0.449696
MYLK3	0.787035	0.865253	-1.97476	-1.97476

## Sheet: Fig. 1h
Gamma_DEGs	Gamma_ChIP	Gamma_Direct	Gamma_Indirect	Alpha_DEGs	Alpha_ChIP	Alpha_Direct	Alpha_Indirect	Alpha_Gamma_Direct_Shared	Alpha_Only_Direct
IL17A	42065	IL17A	CXCL3	IL17A	DNMT3A	DCLK1	GM38326	DCLK1	MBNL1
IL17F	42066	IL17F	GBP2	IL17F	ARHGAP5	MBNL1	IL17A	DUSP6	GFRA1
IL12RB2	42068	IL12RB2	TIMP1	IL12RB2	C1QL3	DUSP6	TIMP1	FURIN	LAMA5
CXCL3	42069	CCL20	CCR5	CCL20	AI837181	FURIN	GM42418	FUT8	CLCF1
CCL20	42070	IL1R1	WISP1	IL1R1	SLX1B	GFRA1	CAAA01147332.1	IL17RA	CDKN1A
IL1R1	42073	RMRP	CTLA2A	DCLK1	TTLL4	LAMA5	HIST1H2AF	TGM2	FAM129A
RMRP	42249	IL23R	ERMN	MBNL1	MTERF2	FUT8	GM26917	INPP5B	LGALS3
IL23R	42252	FURIN	FAM46A	DUSP6	GPHN	CLCF1	IL12RB2	EMP1	HES6
FURIN	42253	PLXND1	GJA1	FURIN	TECTA	CDKN1A	GM10800	PTPRJ	PLEC
PLXND1	42254	NT5E	AHR	GFRA1	LINGO2	FAM129A	JAG2	IL1R1	GPR161
NT5E	42256	2310007L24RIK	NKG7	LAMA5	TMC1	LGALS3	TNFRSF8	ARL4C	RBBP8
GBP2	42257	FES	SAMHD1	FUT8	A930005H10RIK	IL17RA	PLEK	CHD7	SLC11A2
TIMP1	42258	IL10	PENK	CLCF1	FAM72A	HES6	VPS37B	RHOQ	SEMA4F
2310007L24RIK	42262	TTC39C	ITGA7	CDKN1A	NET1	TGM2	IL17F	ANKRD46	NEB
FES	0610005C13RIK	MAST4	PTPRF	FAM129A	SMYD5	PLEC	HIST1H4H		GOLIM4
CCR5	0610007C21RIK	IL2	PLAC8	LGALS3	TGFA	GPR161	SOCS3		ABHD17C
WISP1	0610007L01RIK	CSF2	GATM	IL17RA	VPS54	RBBP8	CCL20		HIP1R
IL10	0610007P08RIK	SELL	ENDOD1	HES6	PLEKHA6	SLC11A2	THSD4		PYGL
TTC39C	0610009B22RIK	CTLA2B	ADORA2B	TGM2	JADE1	SEMA4F	RNASET2A		ERC1
MAST4	0610009D07RIK	CCR6	NUCB2	PLEC	ETNPPL	NEB	RNF126		PSMA1
IL2	0610009L18RIK	IL22	CCNB1IP1	GPR161	DAAM1	GOLIM4	EIF2A		PVR
CSF2	0610010K14RIK	VAX2	P2RY10	RBBP8	TERB1	ABHD17C	HIRIP3		IRF2BPL
CTLA2A	0610010O12RIK	GPR15	ECM1	SLC11A2	CCDC15	HIP1R	ALPK2		DPP9
SELL	0610011F06RIK	PLEK	NEURL3	SEMA4F	ITSN1	INPP5B	SUN2		ARHGEF3
CTLA2B	0610012G03RIK	ITGA3	GIMAP6	NEB	CHSY3	PYGL	PDE6D		CRYBG3
ERMN	0610037L13RIK	RNU12	ASS1	GOLIM4	EML4	EMP1	TIMD2		D5ERTD579E
CCR6	0610037P05RIK	GBP5	LDHB	ABHD17C	HMGCLL1	ERC1	IGFBP4		DENND3
IL22	0610039K10RIK	SERPINB6B	ID3	HIP1R	SIPA1L1	PSMA1	SEMA7A		PLCG1
VAX2	0610040B10RIK	CHST2	GM5424	INPP5B	RHOD	PVR	GATSL3		ABTB1
GPR15	0610040F04RIK	MCTP2	TSPAN6	PYGL	HELT	IRF2BPL	ABCB9		PROSER2
PLEK	0610043K17RIK	ABCB9	PLA2G4F	EMP1	SUCLA2	DPP9	MAP3K11		SOX5
FAM46A	0910001L09RIK	TIMD2	ALDOC	ERC1	COL12A1	ARHGEF3	LSM5		RAI1
ITGA3	1100001G20RIK	VDR	BNIP3	PSMA1	MLLT10	CRYBG3	MARCKSL1		IDH3A
RNU12	1110001A16RIK	FAM124B	MIR715	PVR	COL4A1	D5ERTD579E	CXCL3		CCDC50
GBP5	1110001J03RIK	VPS37B	RAMP3	IRF2BPL	C9ORF72	PTPRJ	NCL		ALDH2
SERPINB6B	1110002L01RIK	TNFRSF9	MS4A4B	DPP9	GSTT1	DENND3	ARHGEF10		FBXO21
CHST2	1110002N22RIK	IL7R	TNFRSF13C	ARHGEF3	A730020M07RIK	PLCG1	GALNT3		H2-Q10
MCTP2	1110003E01RIK	IGFBP4	THEMIS	CRYBG3	TRIM35	ABTB1	H2AFX		SIPA1L1
ABCB9	1110004E09RIK	LGR4	ANXA3	D5ERTD579E	COL5A3	PROSER2	BCL2L11		CUL5
TIMD2	1110004F10RIK	SERPINE2	PLK2	PTPRJ	FGF9	SOX5	MT1		HERC4
VDR	1110005A03RIK	BCL2L11	LAPTM4B	DENND3	ASCC2	RAI1	GM5475		CHST14
FAM124B	1110006O24RIK	TNF	MARVELD1	PLCG1	CPSF6	IDH3A	LTA		KCNK10
VPS37B	1110007C09RIK	FCRL1	BTBD11	ABTB1	FOXO1	CCDC50	PISD		NASP
TNFRSF9	1110008F13RIK	TMEM176B	GBP1	PROSER2	TSC22D2	ALDH2	HIST1H4J		HSPA4L
IL7R	1110008L16RIK	GCNT1	STRA6	SOX5	PPP1R21	FBXO21	UBAP1L		SYDE2
IGFBP4	1110008P14RIK	AW112010	CD40LG	RAI1	STX1A	H2-Q10	FAM126A		CNBP
LGR4	1110014N23RIK	GIMAP7	PYGL	IDH3A	RNF144A	SIPA1L1	SAMHD1		GPD2
SERPINE2	1110018G07RIK	TGM2	PLAGL1	CCDC50	LRIG3	CUL5	PTGER1		PDE8A
BCL2L11	1110018J18RIK	SLAMF7	TPBG	ALDH2	MLKL	HERC4	CACNA1G		MPP6
TNF	1110020A21RIK	SOCS3	CRABP2	FBXO21	SHROOM3	CHST14	GM22027		4921524J17RIK
GJA1	1110021J02RIK	SERPINB9	LPAR6	H2-Q10	CAPN2	KCNK10	CENPB		EZH2
FCRL1	1110021L09RIK	ABCA1	PRELID2	SIPA1L1	ZDHHC13	NASP	OAS1A		FAM92A
AHR	1110031I02RIK	TMEM176A	VWA5A	CUL5	SLITRK3	IL1R1	H2-Q4		GRAMD3
NKG7	1110032A03RIK	PTPN5	SOX4	HERC4	MAPRE2	HSPA4L	ARHGAP15OS		HUNK
TMEM176B	1110032F04RIK	RAMP1	MXD1	CHST14	MRPS36	SYDE2	MT2		PLSCR1
GCNT1	1110034A24RIK	DPY19L3	DST	KCNK10	FOXN3	CNBP	IFITM2		PARD3
SAMHD1	1110034B05RIK	IGFBP7	ATP2B4	NASP	1700009N14RIK	GPD2	RGCC		FOSL2
AW112010	1110034G24RIK	GPR183	PDZK1IP1	HSPA4L	PIK3R1	PDE8A	PTPN14		1700066M21RIK
PENK	1110036E04RIK	IL21R	CADM1	SYDE2	PLEKHA5	MPP6	IL4RA		PPFIBP1
ITGA7	1110038B12RIK	GBP3	CALCRL	CNBP	ADAM7	4921524J17RIK	FLOT1		CDH23
GIMAP7	1110038F14RIK	NEBL	ISG15	GPD2	CHMP4B	EZH2	TRAJ30		LRP1
TGM2	1110046J04RIK	FAM71B	CIR1	PDE8A	SLC25A33	FAM92A	RBCK1		NDUFB2
SLAMF7	1110049F12RIK	LYSMD2	USP18	MPP6	JMY	GRAMD3	2010013B24RIK		NAP1L1
SOCS3	1110051M20RIK	UPP1	IRGM2	4921524J17RIK	CYS1	HUNK	MCTP2		LLGL1
SERPINB9	1110054M08RIK	TSPAN13	PCTP	EZH2	ST3GAL1	PLSCR1	CTLA2A		NPHP3
ABCA1	1110057K04RIK	TG	TNFSF8	FAM92A	KRR1	PARD3	CTSW		LDLRAP1
TMEM176A	1190002F15RIK	SESN3	CORO2A	GRAMD3	EPHX3	FOSL2	MIR703		RAP1B
PTPN5	1190002H23RIK	KCNA3	HDGFRP3	HUNK	SMUG1	1700066M21RIK	GM14005		NR4A1
RAMP1	1190005F20RIK	CCDC63	HS3ST3B1	PLSCR1	THYN1	ARL4C	AOC1		USP38
DPY19L3	1190007F08RIK	SLC15A3	MRPL9	PARD3	D130040H23RIK	PPFIBP1	HDAC5		CSRNP1
IGFBP7	1190007I07RIK	LIF	LGALS3	FOSL2	SQLE	CDH23	JUNB		KCNA7
GPR183	1200011M11RIK	RORC	VPS54	1700066M21RIK	BRDT	LRP1	UPP1		IVNS1ABP
IL21R	1200014J11RIK	TREML2	PPM1J	ARL4C	SERPINA4-PS1	NDUFB2	ESYT1		FAM89A
PTPRF	1200016B10RIK	PDE1A	ARL5A	PPFIBP1	NETO2	NAP1L1	TMEM176A		MEMO1
GBP3	1300001I01RIK	LTA	STON1	CDH23	PPARD	LLGL1	ANP32E		RAP1A
PLAC8	1300002E11RIK	ARHGEF10	CD80	LRP1	DIP2B	NPHP3	CD44		GSE1
NEBL	1300010F03RIK	CYSLTR1	DSTN	NDUFB2	USH2A	LDLRAP1	CPD
GATM	1300014I06RIK	TNFRSF26	GGTA1	NAP1L1	RPS6KA2	RAP1B	KCNAB2
FAM71B	1300018I17RIK	HIVEP3	HMGN5	LLGL1	NDUFB6	NR4A1	BCCIP
LYSMD2	1300018J18RIK	BEND4	ADH1	NPHP3	SLAIN1	USP38	CENPQ
UPP1	1500001M20RIK	POU2AF1	4930506M07RIK	LDLRAP1	ZFP687	CSRNP1	AQP3
TSPAN13	1500002O20RIK	LTB4R1	SYN1	RAP1B	SCAMP1	KCNA7	MSH5
TG	1500003O03RIK	STX11	LUM	NR4A1	GM9961	IVNS1ABP	9930012K11RIK
SESN3	1500009C09RIK	GALNT3	KLHL24	USP38	SNORD93	FAM89A	IFITM3
KCNA3	1500010J02RIK	CD86	MGST2	CSRNP1	MARK4	MEMO1	2700029M09RIK
CCDC63	1500011H22RIK	TOX	KRCC1	KCNA7	GM8883	RAP1A	SLC7A1
ENDOD1	1500012F01RIK	PLIN2	MARCKSL1	IVNS1ABP	ARID4B	CHD7	PLD3
SLC15A3	1500015A07RIK	UST	MBOAT2	FAM89A	CCDC162	GSE1	H19
LIF	1500031L02RIK	CTSW	SYT11	MEMO1	ERO1LB	RHOQ	TMC8
ADORA2B	1500032L24RIK	SDC3	MYH10	RAP1A	ART3	ANKRD46	NUDCD1
RORC	1520402A15RIK	SNORA74A	CCDC34	CHD7	SLC40A1		HSPH1
TREML2	1600002D24RIK	AFF3	LY6K	GSE1	PTPN3		LPIN1
PDE1A	1600002K03RIK	PDE6D	ZMYM3	RHOQ	EYA4		CD4
LTA	1600012F09RIK	GPR18	GRINA	ANKRD46	GNA11		FLYWCH1
NUCB2	1600014C10RIK	ARAP2	PQLC3	GM38326	EVA1A		INSL3
ARHGEF10	1600014C23RIK	GIMAP4	COX17	TIMP1	AMN1		CCDC85B
CYSLTR1	1600020E01RIK	WDFY2	TMEM38B	GM42418	RELN		ABHD12
TNFRSF26	1600027N09RIK	RHOQ	TBC1D4	CAAA01147332.1	TSHZ2		IL21R
HIVEP3	1700001G11RIK	CD3G	RNF19A	HIST1H2AF	PCCA		RNH1
BEND4	1700001L19RIK	GAP43	BNIP3L	GM26917	INTS6		GM37747
POU2AF1	1700001P01RIK	CREM	A830010M20RIK	GM10800	RFTN2		GGACT
LTB4R1	1700003G18RIK	DUSP6	A130040M12RIK	JAG2	SNX12		PAXBP1
STX11	1700007K13RIK	TEC	GNGT2	TNFRSF8	SLC39A5		TJP3
GALNT3	1700009P17RIK	AVPI1	MEX3C	PLEK	DCUN1D1		STAMBP
CD86	1700010I14RIK	TSPAN2	ZDHHC15	VPS37B	GPM6B		USP35
TOX	1700011F14RIK	4932438H23RIK	KLHDC1	HIST1H4H	MED4		PFKM
PLIN2	1700011L22RIK	ARHGAP18	ARHGAP4	SOCS3	NCOA2		SFI1
UST	1700012A16RIK	SLAMF6	AKR1B8	THSD4	IRF2BP2		FH1
CCNB1IP1	1700012B07RIK	CD5L	MATK	RNASET2A	ACSL1		LAD1
CTSW	1700012B09RIK	LIPG	AEN	RNF126	TRIM2		KREMEN2
P2RY10	1700012B15RIK	TNFRSF25	PKP2	EIF2A	BAG4		HDGFRP3
SDC3	1700012D14RIK	IL12RB1	REEP1	HIRIP3	LRCH1		TMEM176B
SNORA74A	1700017B05RIK	GZMB	GATSL2	ALPK2	TTC9		HIST1H2BC
AFF3	1700017D01RIK	IL9	SLC35D2	SUN2	AMMECR1L		UBXN11
ECM1	1700017J07RIK	PDGFB	CACNB3	PDE6D	STRN3		ASNS
PDE6D	1700017N19RIK	RUNX1	DAB2IP	TIMD2	PSEN2		GAB1
GPR18	1700018A04RIK	B230120H23RIK	PWP2	IGFBP4	THEMIS		RWDD4A
NEURL3	1700019E19RIK	LSP1	SNRNP27	SEMA7A	DMXL1		GM26348
ARAP2	1700020I14RIK	CYP11A1	MPP1	GATSL3	GCDH		SEPHS1
GIMAP4	1700020L24RIK	CDON	ZFAND6	ABCB9	SNX19		MKNK2
WDFY2	1700020N01RIK	CCR7	SNORA52	MAP3K11	TMEM263		ENDOG
GIMAP6	1700020N18RIK	CHD7	PHLDA3	LSM5	FOXN2		GM36401
RHOQ	1700021C14RIK	ADAM19		MARCKSL1	TSHZ1		GM9917
CD3G	1700021F05RIK	CXCR4		CXCL3	EEA1		BC002059
GAP43	1700021K19RIK	IRF6		NCL	GPD1L		CAPN11
CREM	1700022E09RIK	IL1RN		ARHGEF10	ZDHHC9		PPP4R2
DUSP6	1700023L04RIK	BATF3		GALNT3	FANCB		CROCC
TEC	1700025E21RIK	CLDND1		H2AFX	PELI1		GM10801
AVPI1	1700025G04RIK	AGPAT9		BCL2L11	CYP2D9		JAK3
ASS1	1700025K23RIK	ARL4C		MT1	EPHB1		ADSSL1
LDHB	1700025M24RIK	GBP4		GM5475	GUCY1B2		FUT4
TSPAN2	1700027J07RIK	MFHAS1		LTA	GAPDHS		ACTR2
4932438H23RIK	1700027L20RIK	PERP		PISD	NCKAP5L		SNHG5
ARHGAP18	1700028I16RIK	S100A10		HIST1H4J	PAOX		TREML2
SLAMF6	1700029F09RIK	STK39		UBAP1L	GPX1		HNRNPA2B1
CD5L	1700029G01RIK	MT1		FAM126A	CDCA7L		PPM1J
LIPG	1700030L20RIK	IL17RA		SAMHD1	CDCA7		EPOR
TNFRSF25	1700034H14RIK	NFKBID		PTGER1	4930592I03RIK		PLIN2
IL12RB1	1700034H15RIK	RAB11FIP1		CACNA1G	DPH2		GM37520
GZMB	1700034J05RIK	NRP1		GM22027	EPP13		ZC3H8
IL9	1700037C18RIK	FRMD6		CENPB	TCF12		HELLS
PDGFB	1700040I03RIK	PAQR8		OAS1A	ARL4C		EIF2S2
RUNX1	1700040L02RIK	CCR8		H2-Q4	BSG		ORC4
B230120H23RIK	1700041M19RIK	TRP53INP1		ARHGAP15OS	S100A10		DDX21
LSP1	1700045H11RIK	GADD45B		MT2	BIN3		THA1
CYP11A1	1700049G17RIK	SLC25A24		IFITM2	MIB1		IL7R
CDON	1700052N19RIK	ALCAM		RGCC	BCR		TAF1D
CCR7	1700054N08RIK	GPR146		PTPN14	GM4787		LAPTM5
CHD7	1700055C04RIK	AI504432		IL4RA	PGF		SNHG12
ID3	1700056E22RIK	FLOT1		FLOT1	SLC25A44		HECW2
ADAM19	1700058G18RIK	TBX21		TRAJ30	SBF2		ECM1
CXCR4	1700060C20RIK	CAMK4		RBCK1	CAR12		RPS6KA4
GM5424	1700061J05RIK	DGKA		2010013B24RIK	E2F2		TFRC
IRF6	1700065D16RIK	CD2		MCTP2	DAPK2		D10JHU81E
TSPAN6	1700065J18RIK	8430427H17RIK		CTLA2A	FAM20C		GM22442
IL1RN	1700066B17RIK	YPEL5		CTSW	ATP2C2		FAM186B
BATF3	1700067K01RIK	TRPM6		MIR703	MAML3		PORCN
PLA2G4F	1700067P10RIK	MAN1A		GM14005	SLC35E1		TNIP2
CLDND1	1700081L11RIK	KBTBD11		AOC1	SLC16A6		GM11725
ALDOC	1700084E18RIK	5830405N20RIK		HDAC5	MCPH1		TENM4
AGPAT9	1700096J18RIK	1190002H23RIK		JUNB	ZIC1		5430421N21RIK
BNIP3	1700096K18RIK	AP3B1		UPP1	DTX3L		HAT1
ARL4C	1700106N22RIK	FUT4		ESYT1	4930539E08RIK		CCR6
GBP4	1700108M19RIK	ST8SIA1		TMEM176A	TOPBP1		MXD3
MFHAS1	1700110K17RIK	FAM20A		ANP32E	TDRD3		H2-Q7
PERP	1700112H15RIK	PPP3CC		CD44	ADD2		ECT2
S100A10	1700123M08RIK	ACP6		CPD	REG4		NOL11
MIR715	1700123O20RIK	PITPNC1		KCNAB2	STEAP4		NXT2
STK39	1700126H18RIK	FRMD4B		BCCIP	TMEM182		CEBPG
RAMP3	1810008A18RIK	GLRX		CENPQ	NEMP2		EVA1B
MT1	1810009A15RIK	MOV10		AQP3	LPP		MAPK14
MS4A4B	1810013L24RIK	AKAP13		MSH5	HS2ST1		IRF8
IL17RA	1810014B01RIK	TIMP2		9930012K11RIK	MROH5		HMHA1
NFKBID	1810020D17RIK	D6MM5E		IFITM3	TTC32		PIK3R5
RAB11FIP1	1810024B03RIK	RRAGD		2700029M09RIK	MAPT		CARS
TNFRSF13C	1810026B05RIK	NEAT1		SLC7A1	GM10280		ZFP777
THEMIS	1810026J23RIK	NDST1		PLD3	AGPAT3		CNOT6
NRP1	1810027O10RIK	CNDP2		H19	WDR4		EVI5L
FRMD6	1810030N24RIK	FLNB		TMC8	LRPAP1		PHLDA3
PAQR8	1810031K17RIK	UPB1		NUDCD1	FARS2		UAP1L1
ANXA3	1810044D09RIK	ILTIFB		HSPH1	1110059E24RIK		TXN2
PLK2	1810046J19RIK	CBLB		LPIN1	BAZ2A		PINX1
LAPTM4B	1810055G02RIK	SUSD3		CD4	MTNR1A		PPIG
MARVELD1	1810062G17RIK	RIPK2		FLYWCH1	AKR1C20		ITGA7
CCR8	1810062O18RIK	GNG2		INSL3	ABHD15		TEX11
TRP53INP1	1810063B05RIK	MYB		CCDC85B	DENND2D		SCYL2
GADD45B	1810063B07RIK	ACSL3		ABHD12	FAM161A		2410017I17RIK
SLC25A24	2010002M12RIK	NLRC3		IL21R	SPECC1		DLD
ALCAM	2010002N04RIK	DAPL1		RNH1	ARID3A		CPSF2
BTBD11	2010009K17RIK	SNORD15B		GM37747	KAT7		SBNO2
GPR146	2010016I18RIK	SENP1		GGACT	ZFP148		SIX5
AI504432	2010106G01RIK	TMEM65		PAXBP1	MRTFB		GM19585
GBP1	2010107E04RIK	RNF125		TJP3	4930562C15RIK		AP5B1
FLOT1	2010107G12RIK	EPB4.1		STAMBP	KLF12		PTPN5
TBX21	2010109K11RIK	NPC2		USP35	SLC41A1		0610007P14RIK
CAMK4	2010111I01RIK	GBP8		PFKM	PAG1		CYP11A1
STRA6	2010305A19RIK	CD226		SFI1	PRDM11		2810407A14RIK
DGKA	2010317E24RIK	ETS2		FH1	PNPLA1		LILR4B
CD40LG	2010320M18RIK	OBFC2A		LAD1	SLC16A9		PCBD1
CD2	2010321M09RIK	UBE2H		KREMEN2	DCAF11		RAB11FIP4OS2
8430427H17RIK	2200002D01RIK	DPP4		HDGFRP3	CUL9		4833417C18RIK
PYGL	2210010C17RIK	ANGPTL2		TMEM176B	RAB12		FAM65C
YPEL5	2210012G02RIK	ABLIM1		HIST1H2BC	CPE		RMRP
TRPM6	2210015D19RIK	HIST2H2BB		UBXN11	DYRK2		RSF1OS2
MAN1A	2210016F16RIK	PLK3		ASNS	KLC1		LAMC3
KBTBD11	2210016L21RIK	ZFP281		GAB1	OSBPL8		B3GNT8
5830405N20RIK	2210403K04RIK	TNIP3		RWDD4A	SRRM4		1600014C10RIK
1190002H23RIK	2210404J11RIK	MS4A6C		GM26348	PHKG2		GM15511
AP3B1	2210408F21RIK	BCL6		SEPHS1	SCN2B		DIP2C
FUT4	2210408I21RIK	MAP2K6		MKNK2	SMYD2		SLC38A3
ST8SIA1	2210411K11RIK	PION		ENDOG	TRIM9		MBTPS2
FAM20A	2210417K05RIK	SLC43A2		GM36401	DISP3		GM23559
PPP3CC	2300009A05RIK	GM8369		GM9917	HDHD5		MIR6407
ACP6	2310001H17RIK	EIF4E3		BC002059	VDAC3		TBC1D30
PITPNC1	2310001K24RIK	MAML2		CAPN11	TRIM26		GPSM1
FRMD4B	2310003F16RIK	IRF8		PPP4R2	ZFP644		TNFRSF26
GLRX	2310004I24RIK	IL10RA		CROCC	D5ERTD579E		GM27529
MOV10	2310004N24RIK	CPD		GM10801	CPLX4		GM24494
AKAP13	2310007L24RIK	IL24		JAK3	AIMP1		MYLK3
TIMP2	2310009A05RIK	MALT1		ADSSL1	43896		SPC25
D6MM5E	2310014H01RIK	GALNT12		FUT4	KDR		RARA
RRAGD	2310014L17RIK	HVCN1		ACTR2	JAK1		NR1H2
NEAT1	2310015A10RIK	EMP1		SNHG5	LDLRAD4		1700016C15RIK
NDST1	2310016C08RIK	FAH		TREML2	PCMTD1		PEAK1OS
CNDP2	2310021P13RIK	NEK6		HNRNPA2B1	BHLHE23		SPCS2
FLNB	2310022A10RIK	PIK3R5		PPM1J	TMEM177		WDFY1
UPB1	2310028O11RIK	ANXA2		EPOR	SLC4A4		5330439K02RIK
ILTIFB	2310030N02RIK	PTPRJ		PLIN2	FGA		IFIT1
CBLB	2310033E01RIK	TEX2		GM37520	EGFLAM		NARS
SUSD3	2310033P09RIK	CREB3L2		ZC3H8	AKR1C14		CYB5R4
RIPK2	2310035K24RIK	GEM		HELLS	TCEANC2		GM23455
GNG2	2310036O22RIK	SLC39A8		EIF2S2	EDN1		GSN
MYB	2310039H08RIK	LY6C1		ORC4	SEC16B		PAQR4
ACSL3	2310040G24RIK	GLA		DDX21	C330021F23RIK		CHRNG
PLAGL1	2310044G17RIK	LGALS3BP		THA1	WIPF1		PPP1R12B
TPBG	2310044H10RIK	ITFG3		IL7R	DPP9		UTP6
NLRC3	2310046O06RIK	TMEM71		TAF1D	HIF1AN		FRAT2
CRABP2	2310047M10RIK	OSBPL9		LAPTM5	RANBP6		PHOX2A
DAPL1	2310050B05RIK	ACSL6		SNHG12	C4BP-PS1		RSPH6A
LPAR6	2310057M21RIK	NFIL3		HECW2	CLIP2		SPRY3
PRELID2	2310061C15RIK	IFNGR2		ECM1	A930012L18RIK		ITGB7
SNORD15B	2310061I04RIK	PARP9		RPS6KA4	MRC2		POU6F1
SENP1	2310061J03RIK	FYB		TFRC	ADGRL2		CYB5R3
TMEM65	2310068J16RIK	ALPK2		D10JHU81E	PPT1		SMTNL2
RNF125	2310079F23RIK	TNK2		GM22442	HSPB6		SYNGAP1
EPB4.1	2400001E08RIK	2310004I24RIK		FAM186B	ANXA1		MT-CO1
NPC2	2400003C14RIK	AMICA1		PORCN	RDX		GPR18
VWA5A	2410001C21RIK	PARP14		TNIP2	LDLRAP1		GM44093
SOX4	2410002F23RIK	UBAC2		GM11725	GM13285		GPR146
GBP8	2410002O22RIK	TNFAIP3		TENM4	FZD7		SGOL1
CD226	2410003K15RIK	BASP1		5430421N21RIK	AMOT		SAMD11
ETS2	2410004N09RIK	IGTP		HAT1	MIER3		PALM
OBFC2A	2410006H16RIK	SESTD1		CCR6	SLC35D1		SMIM24
UBE2H	2410015M20RIK	SCO1		MXD3	HEATR3		ARPC1B
MXD1	2410016O06RIK	A930001N09RIK		H2-Q7	LBH		GALK1
DPP4	2410017P09RIK	TNFSF14		ECT2	CDS2		DENND4A
ANGPTL2	2410018M08RIK	ST8SIA4		NOL11	KLF9		BTG2
ABLIM1	2410042D21RIK	CASP6		NXT2	STK39		EIF5A2
HIST2H2BB	2410057H14RIK	ASB2		CEBPG	XKR9		DENND4B
PLK3	2410075B13RIK	MTAP6		EVA1B	OGDH		EIF3B
ZFP281	2410091C18RIK	BCL2		MAPK14	FGF1		RGS11
TNIP3	2410127L17RIK	HIVEP1		IRF8	PHLPP1		CCDC115
MS4A6C	2410131K14RIK	SNORD15A		HMHA1	RSL24D1		6820402A03RIK
BCL6	2500003M10RIK	LY6A		PIK3R5	COMMD8		TESPA1
MAP2K6	2500004C02RIK	PLA1A		CARS	SMARCC1		IZUMO1R
PION	2510003E04RIK	ANKRD46		ZFP777	PIGL		TAB1
SLC43A2	2510006D16RIK	PTK2B		CNOT6	MIR99AHG		GM22988
GM8369	2510012J08RIK	ELOVL6		EVI5L	PRAG1		CSTAD
EIF4E3	2510049J12RIK	BCL2L1		PHLDA3	ARHGAP24		CELSR1
MAML2	2610002D18RIK	PPP2R3A		UAP1L1	AKAP7		DENR
IRF8	2610002J02RIK	SDF4		TXN2	FOXA2		APPBP2
DST	2610005L07RIK	ARID5A		PINX1	ASAP2		CTH
IL10RA	2610015P09RIK	ATP11B		PPIG	NFIA		SLC26A2
CPD	2610018G03RIK	4930583H14RIK		ITGA7	NME5		ABHD16A
ATP2B4	2610020H08RIK	CYTIP		TEX11	NR4A2		PEAR1
IL24	2610021K21RIK	NDRG2		SCYL2	MPDZ		MIRLET7G
MALT1	2610028H24RIK	GIMAP3		2410017I17RIK	NKTR		OASL1
GALNT12	2610029I01RIK	COL5A3		DLD	UNC13B		PFKFB2
HVCN1	2610034B18RIK	LETM2		CPSF2	PLEKHF2		BC017643
EMP1	2610039C10RIK	ZBP1		SBNO2	4930578I06RIK		ABHD8
FAH	2610044O15RIK	RORA		SIX5	VPS53		NME3
NEK6	2610101N10RIK	OSBPL3		GM19585	CYP4V3		ARMT1
PIK3R5	2610206C17RIK	ZDHHC2		AP5B1	CYTH4		TBPL1
ANXA2	2610301B20RIK	CNP		PTPN5	GPAT3		RPL22L1
PTPRJ	2610301G19RIK	UBASH3B		0610007P14RIK	4931414P19RIK		PCNXL4
TEX2	2610307P16RIK	RRAS2		CYP11A1	PAPOLA		FAM19A3
CREB3L2	2610507I01RIK	PTMS		2810407A14RIK	ATP6V0A1		A630091E08RIK
PDZK1IP1	2610528E23RIK	MAP3K5		LILR4B	PIK3C2A		RPL36
GEM	2700007P21RIK	SLC41A1		PCBD1	AADAT		2810004N23RIK
SLC39A8	2700029M09RIK	DCLK1		RAB11FIP4OS2	CELF2		ARMCX1
LY6C1	2700038G22RIK	CKB		4833417C18RIK	TRIM29		IL10
CADM1	2700046G09RIK	MS4A6B		FAM65C	HNRNPF		COMTD1
CALCRL	2700062C07RIK	ZFP53		RMRP	CAB39		CCR5
GLA	2700078K21RIK	DECR1		RSF1OS2	1700123O20RIK		RPL3L
LGALS3BP	2700081O15RIK	SFMBT2		LAMC3	INPP4B		UTY
ITFG3	2700086A05RIK	HIPK2		B3GNT8	DOCK8		MXRA7
TMEM71	2700099C18RIK	FAM81A		1600014C10RIK	RNF152		GM22887
OSBPL9	2810001G20RIK	PDPN		GM15511	PTK2		ARID5A
ISG15	2810002D19RIK	CERK		DIP2C	NAAA		D15ERTD621E
ACSL6	2810002N01RIK	H1F0		SLC38A3	PAN3		RRM2
NFIL3	2810004N23RIK	LAMC1		MBTPS2	MSRB3		SLC7A3
CIR1	2810021B07RIK	IQGAP2		GM23559	SLC16A10		POU4F1
IFNGR2	2810021J22RIK	TIPARP		MIR6407	HHLA1		GM17484
PARP9	2810030E01RIK	CD83		TBC1D30	ZNRF2		PTRF
USP18	2810046L04RIK	B4GALT1		GPSM1	ARHGAP29		DOCK6
IRGM2	2810055F11RIK	CDKN1B		TNFRSF26	2200002D01RIK		GALNT6
PCTP	2810407C02RIK	ZFP60		GM27529	GSTM6		BC037032
FYB	2810408A11RIK	INPP5B		GM24494	4930448K20RIK		9530085P06RIK
TNFSF8	2810408M09RIK	OSTF1		MYLK3	RALB		GM37364
ALPK2	2810417H13RIK	EGLN3		SPC25	OAT		GM26316
TNK2	2810422J05RIK	ST3GAL1		RARA	PITPNM2		1500011K16RIK
2310004I24RIK	2810422O20RIK	KIF1B		NR1H2	ZDHHC17		GRINA
AMICA1	2810428I15RIK	IRS2		1700016C15RIK	ELAC2		SREBF1
PARP14	2810442I21RIK	1700019E19RIK		PEAK1OS	FAM160A1		GM25395
UBAC2	2810454H06RIK	SPATA13		SPCS2	ERGIC1		TMEM248
TNFAIP3	2810474O19RIK	TRIM16		WDFY1	C4A		AI480526
BASP1	2900002K06RIK	PCGF5		5330439K02RIK	TMEM56		TRIP6
IGTP	2900005J15RIK	CCNG2		IFIT1	SDC2		PLEKHG2
CORO2A	2900006K08RIK	NFKBIA		NARS	PNMA1		CIR1
HDGFRP3	2900010M23RIK	GYPC		CYB5R4	KLB		DDR1
SESTD1	2900011O08RIK	TNFRSF18		GM23455	ADCY9		GLCE
HS3ST3B1	2900060B14RIK	DTX3L		GSN	MAP7		ITPKB
MRPL9	2900064A13RIK	STAT4		PAQR4	ARID1B		SELL
SCO1	2900073G15RIK	ACVRL1		CHRNG	ERCC6L2		STAC2
A930001N09RIK	2900092E17RIK	BCL3		PPP1R12B	MAX		KHNYN
TNFSF14	2900097C17RIK	CD24A		UTP6	NECTIN1		LRBA
ST8SIA4	3110002H16RIK	SNX14		FRAT2	LPL		NLRC3
CASP6	3110009E18RIK	RNH1		PHOX2A	ITPR2		APOE
ASB2	3110021A11RIK	CYTH1		RSPH6A	IL9R		B930041F14RIK
LGALS3	3110043O21RIK	ENO3		SPRY3	PTPN21		EHD4
MTAP6	3110045C21RIK	SLC39A14		ITGB7	JPX		PLS3
BCL2	3110056K07RIK	UNC13A		POU6F1	CCDC158		TRMT11
HIVEP1	3110056O03RIK	ARNTL		CYB5R3	CLINT1		VLDLR
SNORD15A	3110062M04RIK	ADD1		SMTNL2	SCGB1C1		DCXR
LY6A	3110082I17RIK	FAM102A		SYNGAP1	DTL		SLC19A2
VPS54	3200002M19RIK	SLC4A11		MT-CO1	PTPN18		SHCBP1
PPM1J	3230401D17RIK	SSH2		GPR18	IL15		CSF2
PLA1A	3300005D01RIK	ATP8B4		GM44093	LGALS4		GM37305
ANKRD46	4430402I18RIK	RASA3		GPR146	A530016L24RIK		POLB
ARL5A	4632411B12RIK	AUH		SGOL1	MET		ANXA11
PTK2B	4632415K11RIK	GIMAP8		SAMD11	NCALD		LUC7L2
ELOVL6	4632415L05RIK	TXNIP		PALM	LGALSL		FBRSL1
BCL2L1	4632428N05RIK	IFT80		SMIM24	MAPK15		COL11A2
PPP2R3A	4632434I11RIK	ID2		ARPC1B	CC2D1B		RTN2
SDF4	4732415M23RIK	MAFF		GALK1	CSPG5
ARID5A	4732416N19RIK	LAG3		DENND4A	PVT1
ATP11B	4732418C07RIK	EGR2		BTG2	GOSR2
4930583H14RIK	4732471J01RIK	PDCD1		EIF5A2	CNNM2
STON1	4831426I19RIK	TIGIT		DENND4B	KIF13B
CYTIP	4831440E17RIK	NDUFV3		EIF3B	CENPW
NDRG2	4832428D23RIK	GPRIN3		RGS11	ALG10B
GIMAP3	4833419F23RIK	GNG5		CCDC115	SLC25A27
CD80	4833420G17RIK	KCTD12		6820402A03RIK	GADD45G
COL5A3	4833422C13RIK	IL10RB		TESPA1	9530036O11RIK
LETM2	4833422F24RIK	PTPN2		IZUMO1R	AP5Z1
ZBP1	4833439L19RIK	MAF		TAB1	DCHS1
RORA	4833442J19RIK	CPOX		GM22988	ABLIM1
OSBPL3	4921504E06RIK	PHLPP1		CSTAD	ASAP1
ZDHHC2	4921517L17RIK	IL6RA		CELSR1	PARD6G
CNP	4921524J17RIK	PARP3		DENR	THRA
UBASH3B	4921525O09RIK	IRF1		APPBP2	NRAP
RRAS2	4921530D09RIK	SNORD17		CTH	WWC1
PTMS	4921530L18RIK	COL4A3BP		SLC26A2	ARFGAP2
MAP3K5	4921531C22RIK	GCFC1		ABHD16A	GLT28D2
SLC41A1	4922505G16RIK	PLXNC1		PEAR1	PID1
DCLK1	4930402H24RIK	SELPLG		MIRLET7G	GBE1
DSTN	4930405A21RIK	CXCR5		OASL1	SMC6
GGTA1	4930406D18RIK	FAM46C		PFKFB2	AFF1
CKB	4930412C18RIK	GLUD1		BC017643	ABCG3
MS4A6B	4930415F15RIK	SNORA64		ABHD8	RALYL
ZFP53	4930415O20RIK	ITK		NME3	YES1
HMGN5	4930417O13RIK	RRP12		ARMT1	KBTBD8
DECR1	4930426L09RIK	CELSR1		TBPL1	JMJD1C
SFMBT2	4930428G15RIK	DOT1L		RPL22L1	FAP
HIPK2	4930429F24RIK	ZFP52		PCNXL4	KMO
FAM81A	4930430F08RIK	ITGB3		FAM19A3	COPS3
PDPN	4930432K21RIK	GALC		A630091E08RIK	PKIB
ADH1	4930443G12RIK	SPTY2D1		RPL36	JPT2
CERK	4930451C15RIK	SWAP70		2810004N23RIK	PITPNC1
4930506M07RIK	4930452B06RIK	JARID2		ARMCX1	ZFP395
H1F0	4930453N24RIK	RNF149		IL10	CPNE8
LAMC1	4930455C21RIK	IER2		COMTD1	MCRS1
SYN1	4930465K10RIK	2610015P09RIK		CCR5	MIR222
IQGAP2	4930471I20RIK	IRAK2		RPL3L	SOWAHC
TIPARP	4930471M23RIK	ARRB1		UTY	TESK2
CD83	4930473A02RIK	CRISPLD2		MXRA7	ERC1
B4GALT1	4930478L05RIK	NT5DC3		GM22887	ETS1
CDKN1B	4930479M11RIK	XPA		ARID5A	ERI1
ZFP60	4930486L24RIK	SESN2		D15ERTD621E	TENM3
INPP5B	4930500J02RIK	ST6GAL1		RRM2	LRRC8B
OSTF1	4930503L19RIK	IL4RA		SLC7A3	EFR3A
LUM	4930509K18RIK	HMHA1		POU4F1	SVIL
EGLN3	4930511I11RIK	SLC4A7		GM17484	MIR26A-1
ST3GAL1	4930512B01RIK	RALA		PTRF	PAX7
KLHL24	4930513N10RIK	TJP2		DOCK6	IQCH
MGST2	4930515G01RIK	NT5DC2		GALNT6	ZFP68
KIF1B	4930523C07RIK	FUT8		BC037032	THAP1
IRS2	4930524L23RIK	PRNP		9530085P06RIK	TAPT1
1700019E19RIK	4930525F21RIK	WDR47		GM37364	SNORA19
SPATA13	4930529L06RIK	RNF157		GM26316	EPS15L1
TRIM16	4930534B04RIK	IFI203		1500011K16RIK	LIPT2
KRCC1	4930539J05RIK	CTPS2		GRINA	MBOAT1
PCGF5	4930542C21RIK	ZFP51		SREBF1	GIMAP3
MARCKSL1	4930544O15RIK	PRKCH		GM25395	ZFP354C
MBOAT2	4930546K05RIK	SNORA3		TMEM248	DENND2C
CCNG2	4930547E08RIK	C030046E11RIK		AI480526	ZFP750
NFKBIA	4930547N16RIK	PDE4B		TRIP6	TMEM132C
GYPC	4930549C01RIK	2310016C08RIK		PLEKHG2	RNF149
TNFRSF18	4930555B11RIK	MAPKBP1		CIR1	GHR
DTX3L	4930558K02RIK	EID1		DDR1	DIPK1A
SYT11	4930562F07RIK	LACTB		GLCE	BB123696
STAT4	4930563E22RIK	TRMT61A		ITPKB	PPARGC1A
ACVRL1	4930565D16RIK	VWA1		SELL	SECISBP2L
MYH10	4930572J05RIK	TDRKH		STAC2	RERE
CCDC34	4930573O16RIK	CHST12		KHNYN	KAZALD1
LY6K	4930579G18RIK	PPP3CB		LRBA	RARB
ZMYM3	4930579G24RIK	FAM162A		NLRC3	POLRMT
GRINA	4930581F22RIK	TCN2		APOE	SNX13
PQLC3	4930583H14RIK	SPATA6		B930041F14RIK	TSPAN9
BCL3	4930592I03RIK	MAPK14		EHD4	SLC7A2
CD24A	4930593C16RIK	EBF1		PLS3	RXRA
SNX14	4931403G20RIK	TRAF1		TRMT11	KCNA6
RNH1	4931406C07RIK	SDC4		VLDLR	MYO5B
CYTH1	4931406P16RIK	ZC3H12D		DCXR	TRIM11
ENO3	4931414P19RIK	EGR3		SLC19A2	ST3GAL3
SLC39A14	4931428F04RIK	GM6525		SHCBP1	WTAP
UNC13A	4931429I11RIK	ERP44		CSF2	ASH1L
ARNTL	4931440L10RIK	PTGFRN		GM37305	VNN3
ADD1	4931440P22RIK	FASN		POLB	UBE2S
FAM102A	4932412D23RIK	WHSC1L1		ANXA11	THEMIS2
SLC4A11	4932415G12RIK	EFEMP2		LUC7L2	BACH2OS
COX17	4932416H05RIK	HIST1H2AG		FBRSL1	CH25H
SSH2	4932438A13RIK	ITGB7		COL11A2	ZBTB7B
TMEM38B	4932438H23RIK	IFNAR1		RTN2	NCOR2
ATP8B4	4933400C05RIK	HYAL2			SLC49A4
RASA3	4933401H06RIK	FLYWCH1			ZFP236
AUH	4933402N22RIK	PEMT			PKD1
GIMAP8	4933402P03RIK				TLE1
TXNIP	4933403F05RIK				HEY1
IFT80	4933406C10RIK				RUNX1
ID2	4933406I18RIK				TEX10
MAFF	4933406J08RIK				FOSL2
LAG3	4933407C03RIK				OXSR1
EGR2	4933407H18RIK				BMPER
PDCD1	4933407L21RIK				CDH5
TBC1D4	4933411K20RIK				BDH1
TIGIT	4933421E11RIK				MYO1E
NDUFV3	4933421O10RIK				2810025M15RIK
GPRIN3	4933424B01RIK				KPNA3
RNF19A	4933424G06RIK				BTBD9
GNG5	4933425H06RIK				PDP1
KCTD12	4933426M11RIK				SPDEF
IL10RB	4933427E11RIK				ERV3
PTPN2	4933427G17RIK				OLFR173
MAF	4933430I17RIK				FAM71E2
CPOX	4933433G15RIK				GOPC
PHLPP1	4933433P14RIK				AU040320
IL6RA	4933439C10RIK				HEATR1
BNIP3L	4933439F18RIK				CCDC112
PARP3	5031414D18RIK				SHFL
IRF1	5031425E22RIK				ABCG1
SNORD17	5031434O11RIK				YIPF5
COL4A3BP	5033411D12RIK				ACOT11
GCFC1	5033414D02RIK				GALT
PLXNC1	5133401N09RIK				IER2
SELPLG	5330437I02RIK				FRAS1
CXCR5	5430405H02RIK				RPGRIP1L
FAM46C	5430416N02RIK				RPS17
GLUD1	5430417L22RIK				KRT4
A830010M20RIK	5430421N21RIK				ELF1
SNORA64	5430435G22RIK				SRD5A1
ITK	5430437P03RIK				PSMG4
RRP12	5730408K05RIK				SULT1C2
A130040M12RIK	5730419I09RIK				HSD17B2
CELSR1	5730422E09RIK				HRH4
GNGT2	5730437N04RIK				CDC42BPA
DOT1L	5730455O13RIK				EPHA3
ZFP52	5730455P16RIK				MXD4
ITGB3	5730469M10RIK				MIEF2
GALC	5730494N06RIK				ANKRD55
MEX3C	5730508B09RIK				CMAH
SPTY2D1	5730522E02RIK				TEAD1
SWAP70	5730577I03RIK				HMBOX1
JARID2	5830403L16RIK				CNTF
RNF149	5830405N20RIK				PIK3C2G
IER2	5830415F09RIK				STIM2
2610015P09RIK	5830416P10RIK				NEK3
IRAK2	5830418K08RIK				KDM7A
ARRB1	5830418P13RIK				RND3
CRISPLD2	5830428M24RIK				DNAH6
ZDHHC15	5830432E09RIK				ANKRD28
KLHDC1	5830433M19RIK				SLC2A2
ARHGAP4	5930434B04RIK				NAF1
NT5DC3	6030408B16RIK				KCND2
XPA	6030440G07RIK				TFE3
AKR1B8	6030458C11RIK				DYRK1A
MATK	6230400D17RIK				SALL1
SESN2	6230427J02RIK				TANK
ST6GAL1	6330403A02RIK				NOSTRIN
IL4RA	6330408A02RIK				FBXW11
AEN	6330409N04RIK				BBOX1
HMHA1	6330416G13RIK				PIAS1
PKP2	6330503K22RIK				FZD8
SLC4A7	6330549D23RIK				AGPAT5
RALA	6330578E17RIK				AP3B1
TJP2	6430527G18RIK				IRS2
NT5DC2	6430531B16RIK				SLC2A4
FUT8	6430562O15RIK				ZMIZ1
PRNP	6430571L13RIK				NDUFAB1
REEP1	6430598A04RIK				SKI
WDR47	6430706D22RIK				FBXO33
RNF157	6530401N04RIK				UBL3
GATSL2	6720456B07RIK				MAPK13
SLC35D2	6720456H20RIK				TRIM33
CACNB3	6720463M24RIK				TTC39B
DAB2IP	6720483E21RIK				SCAF8
PWP2	6820408C15RIK				GCN1
IFI203	6820431F20RIK				TAFA5
CTPS2	8030442B05RIK				CPS1
ZFP51	8030462N17RIK				DNAJC1
PRKCH	8430406I07RIK				CLIP1
SNORA3	8430427H17RIK				CHST14
C030046E11RIK	8430429K09RIK				GNA14
PDE4B	9030025P20RIK				NA
SNRNP27	9030425E11RIK				NR5A1
2310016C08RIK	9030617O03RIK				PLEKHF1
MAPKBP1	9030624J02RIK				GM10400
EID1	9030625A04RIK				WNT5A
LACTB	9130011E15RIK				ARAP2
MPP1	9130011J15RIK				LEPROT
TRMT61A	9130015A21RIK				IFT122
VWA1	9130019O22RIK				HS1BP3
TDRKH	9130023H24RIK				ABCB11
CHST12	9130206I24RIK				LIPA
PPP3CB	9130401M01RIK				KIF2A
FAM162A	9230116N13RIK				CPN2
TCN2	9330020H09RIK				GM6300
SPATA6	9330111N05RIK				LY6G6G
MAPK14	9330133O14RIK				EFNB2
EBF1	9330151L19RIK				URI1
ZFAND6	9330175E14RIK				HSF2BP
TRAF1	9330179D12RIK				FAM129B
SDC4	9430008C03RIK				PTPRD
ZC3H12D	9430016H08RIK				USP20
EGR3	9430023L20RIK				MAPK1
GM6525	9430091E24RIK				CLEC1B
SNORA52	9530003J23RIK				CUL5
ERP44	9530008L14RIK				CCN4
PTGFRN	9830001H06RIK				RANBP10
FASN	9830132P13				ARSG
WHSC1L1	9930012K11RIK				TRIM8
EFEMP2	9930014A18RIK				CLNS1A
HIST1H2AG	9930021D14RIK				2210417A02RIK
ITGB7	9930021J03RIK				DCLK3
IFNAR1	9930111J21RIK2				MYCBP2
PHLDA3	A030009H04RIK				C330024D21RIK
HYAL2	A130010J15RIK				CEP295
FLYWCH1	A130022J15RIK				SYNE1
PEMT	A130049A11RIK				CSRP3
	A1CF				CALD1
	A230020J21RIK				TAAR1
	A230028O05RIK				MSI2
	A230046K03RIK				FUT8
	A230050P20RIK				9330151L19RIK
	A230072E10RIK				BMF
	A230108P19RIK				NEK7
	A2LD1				MND1-PS
	A330076C08RIK				MYO5A
	A430005L14RIK				PYGL
	A430078G23RIK				PRR16
	A430084P05RIK				NHS
	A430093F15RIK				CTCFL
	A430105I19RIK				RNF141
	A4GALT				DCDC2C
	A530013C23RIK				USP6NL
	A530088E08RIK				GTF2IRD1
	A630001G21RIK				MEOX1
	A630055G03RIK				MBD5
	A630066F11RIK				MARK2
	A630072M18RIK				RGS6
	A630095N17RIK				TDRD7
	A730008H23RIK				CADM1
	A730090N16RIK				USP24
	A730098P11RIK				SLC38A4
	A830007P12RIK				RAB32
	A930001N09RIK				NUDT7
	A930004D18RIK				R3HDM2
	A930005H10RIK				HS6ST1
	A930007I19RIK				NUP98
	A930011G23RIK				CHD7
	A930015D03RIK				A930003O13RIK
	A930019D19RIK				SNORD104
	AA415398				OGDHL
	AA465934				NDUFA13
	AA467197				BMT2
	AA474331				FRMD4A
	AA543186				PTBP2
	AA960436				ALCAM
	AAAS				ABCB1B
	AACS				PTP4A1
	AADAC				CAPZB
	AAGAB				SOX18
	AAK1				LDHAL6B
	AARS				BTAF1
	AARS2				AOX3
	AASDH				DMTF1
	AATK				CARNMT1
	ABAT				ATRNL1
	ABCA1				MAGI1
	ABCA2				MYOG
	ABCA3				ARHGAP31
	ABCA7				IL21
	ABCB10				COA6
	ABCB1B				GRAMD3
	ABCB8				C330018D20RIK
	ABCB9				FURIN
	ABCC3				CTNND2
	ABCC4				PRL5A1
	ABCC6				HSD3B5
	ABCC9				ARMC2
	ABCD3				JAK2
	ABCD4				WNT4
	ABCE1				FHAD1
	ABCF1				NAV2
	ABCG1				ARNTL
	ABCG4				MZT1
	ABHD10				MFSD1
	ABHD12				GRB14
	ABHD13				TBL1XR1
	ABHD15				LPGAT1
	ABHD16B				TNFRSF18
	ABHD2				CLDN1
	ABHD5				CXCR4
	ABHD6				SLC35D2
	ABHD8				RASSF5
	ABI1				TPD52L1
	ABI2				F10
	ABI3				KYNU
	ABL1				TBRG3
	ABL2				ZCCHC14
	ABLIM1				NR2F2
	ABLIM2				IFNAR1
	ABLIM3				WASHC2
	ABR				PLCG1
	ABT1				APC
	ABTB1				TENT4A
	ABTB2				GPX7
	ACAA1A				MICU1
	ACACB				BHLHE22
	ACADM				9530091C08RIK
	ACADS				ETOHD2
	ACADVL				POGLUT3
	ACAP1				IGFBP3
	ACAP3				NCOR1
	ACAT1				C2CD4D
	ACAT3				SOX5
	ACBD4				VDAC2
	ACBD5				ALDH8A1
	ACBD6				FAM107A
	ACBD7				CCNH
	ACCN2				FAF2
	ACCN3				RAB1A
	ACCN4				EXOC6
	ACHE				ALDOB
	ACIN1				CYP2C39
	ACLY				PSMD11
	ACMSD				ATF3
	ACN9				GM13498
	ACO2				NEXN
	ACOT11				CABCOCO1
	ACOT12				PHF21A
	ACOT13				CHD9
	ACOT7				TPR
	ACOT8				NR0B2
	ACOX1				SNX24
	ACOX2				ZBTB20
	ACOX3				SH2D4A
	ACOXL				9430015G10RIK
	ACP1				ARNTL2
	ACP2				MIR30A
	ACP5				UTP25
	ACP6				TLE4
	ACPL2				PLD1
	ACPP				N4BP2
	ACPT				ANK2
	ACSBG2				G2E3
	ACSF2				PMP22
	ACSF3				PCYT1A
	ACSL1				5330413P13RIK
	ACSL3				PGPEP1
	ACSL4				MTMR6
	ACSL6				EPB41L4B
	ACSM3				ATP2B2
	ACSS2				HHEX
	ACTB				MANSC1
	ACTBL2				THRB
	ACTG1				MITF
	ACTG2				HAND1
	ACTL6A				MORF4L1
	ACTN1				CLRN2
	ACTN4				STRA6L
	ACTR10				PRKAR2A
	ACTR1B				4930512B01RIK
	ACTR2				MFNG
	ACTR3				GPR12
	ACTR8				SNORA3
	ACVR1				SLC13A1
	ACVR1B				TSLP
	ACVRL1				PIK3AP1
	ACYP1				DNAJB9
	ADAL				CRYGE
	ADAM12				GM5105
	ADAM17				BC049352
	ADAM19				DUSP4
	ADAM8				RICTOR
	ADAMTS10				1700017B05RIK
	ADAMTS13				MRPL45
	ADAMTS17				LIPG
	ADAMTS2				TTC38
	ADAMTS3				MIR1948
	ADAMTS4				CMTM6
	ADAMTS6				SNORA33
	ADAMTSL3				NOP16
	ADAMTSL4				ETFA
	ADAMTSL5				AUH
	ADAP1				CMTM8
	ADAP2				WDR45B
	ADARB1				PLB1
	ADARB2				PACSIN2
	ADAT1				ZFP959
	ADAT2				NIPBL
	ADAT3				ADH6-PS1
	ADC				PTPRK
	ADCK2				CRP
	ADCK3				ADK
	ADCK4				CAR10
	ADCY1				CLIC5
	ADCY10				ATP6V1D
	ADCY3				T
	ADCY4				INHBA
	ADCY7				ERRFI1
	ADD1				PDE8A
	ADD3				NEBL
	ADH4				GJA10
	ADH6A				SNTB1
	ADIPOQ				PTF1A
	ADK				KATNBL1
	ADM				APOH
	ADNP				ERI3
	ADO				SSBP2
	ADORA1				TMEM132B
	ADORA2A				PHIP
	ADORA3				ZBTB21
	ADPGK				PTPN1
	ADPRHL2				MELK
	ADRB2				LRAT
	ADRB3				SNX27
	ADRBK1				PPP1R15B
	ADRM1				MAN2A1
	ADSL				PARP4
	ADSS				MIR449C
	ADSSL1				DAP
	AEBP1				PHOSPHO1
	AEBP2				DHRS4
	AES				IL18
	AFAP1L1				RASA4
	AFAP1L2				FAM222B
	AFF1				XPR1
	AFF3				CSNK1G3
	AFF4				NUAK1
	AFG3L1				MCUR1
	AFMID				PRKCA
	AFTPH				CBX7
	AGAP1				TEKT4
	AGAP3				POLR1A
	AGBL1				MED24
	AGBL2				H2AFY3
	AGBL3				GM10768
	AGBL4				ADRB2
	AGBL5				RSPH1
	AGER				SSC4D
	AGFG1				ELK3
	AGFG2				PPCDC
	AGK				ZFP810
	AGL				ARFGEF2
	AGPAT1				CALM1
	AGPAT2				ZFHX3
	AGPAT3				ABRAXAS2
	AGPAT4				SQOR
	AGPAT5				C6
	AGPAT9				SERINC5
	AGPHD1				RNF169
	AGPS				GPATCH1
	AGRP				MSL1
	AGTPBP1				RPS6KA5
	AGXT2L2				SYT10
	AHCTF1				PLCD1
	AHCYL1				ANKZF1
	AHCYL2				MYO7B
	AHDC1				SOCS7
	AHI1				SRD5A2
	AHNAK				LGMN
	AHRR				USP4
	AHSA1				43901
	AHSA2				1700012A03RIK
	AI182371				SH3PXD2A
	AI197445				DSP
	AI314180				NUP50
	AI413582				GASK1A
	AI428936				HRCT1
	AI450353				FBXO48
	AI462493				CAST
	AI467606				LTBP1
	AI480653				RASSF3
	AI504432				VAV2
	AI506816				FRY
	AI837181				SNX3
	AI848100				SEC63
	AI854517				FBXW4
	AI854703				ABCC12
	AIF1L				NFE2L1
	AIFM3				SLC22A5
	AIG1				VCAN
	AIM1				P4HA2
	AIM1L				SAMD12
	AIM2				PPP1R26
	AIMP2				RBM5
	AIPL1				SLC5A1
	AIRN				PLPPR1
	AK010878				6230400D17RIK
	AK2				KLHL9
	AK5				SPAG6
	AKAP10				PIK3C2B
	AKAP11				RAI1
	AKAP13				STAU1
	AKAP17B				SEC61G
	AKAP3				DUSP6
	AKAP6				PLEKHM1
	AKAP9				SLK
	AKIRIN1				RAX
	AKNA				COX18
	AKNAD1				ACOT1
	AKR1A4				ADAM15
	AKR1B10				CGRRF1
	AKR1CL				CHKA
	AKR1D1				WDR75
	AKT1				TMEM211
	AKT1S1				TRAPPC8
	AKT2				ESRRG
	AKT3				PPFIA1
	ALAS1				LARP1
	ALCAM				GADD45A
	ALDH16A1				RAB5B
	ALDH18A1				RHOQ
	ALDH1B1				SLC34A2
	ALDH1L2				HOPX
	ALDH3A2				EFCAB3
	ALDH3B1				ZFP536
	ALDH7A1				MYOM2
	ALDH9A1				GMNC
	ALDOA				LRP6
	ALG1				DYRK3
	ALG11				HSH2D
	ALG12				CRYL1
	ALG14				MGAT5
	ALG8				NCOA1
	ALG9				TMCC3
	ALKBH2				TNRC18
	ALKBH3				PLG
	ALKBH4				FANCL
	ALKBH5				RBMS1
	ALKBH6				CLYBL
	ALKBH7				EXT1
	ALMS1				EPHA4
	ALOX12				TMEFF2
	ALOXE3				CHCHD10
	ALPK2				MUP20
	ALS2				NKX2-6
	ALS2CR12				FKBP5
	ALS2CR4				CXCR5
	AMAC1				TBC1D9B
	AMBRA1				MAN1A
	AMD1				BZW1
	AMD2				MED15
	AMDHD1				CPB2
	AMDHD2				CRADD
	AMFR				SLC22A3
	AMH				PLK2
	AMHR2				USP34
	AMICA1				SOX2
	AMMECR1				CLNK
	AMMECR1L				ARVCF
	AMN1				ABHD17C
	AMOTL1				SNCG
	AMPD2				CYTH1
	AMPD3				AGTR1A
	AMT				TUSC3
	AMZ1				BANP
	AMZ2				SH3BP5
	ANAPC1				GMNN
	ANAPC10				ONECUT1
	ANAPC11				CP
	ANAPC13				HMGN2
	ANAPC16				RPLP1
	ANAPC5				CCNB2
	ANG				ANKS1
	ANGPTL2				PPARGC1B
	ANGPTL4				GFOD1
	ANGPTL6				MYO6
	ANK				DALRD3
	ANK3				ZBTB16
	ANKFY1				PDGFC
	ANKHD1				GRSF1
	ANKIB1				XKR6
	ANKLE1				SLC30A5
	ANKLE2				ME1
	ANKMY1				CDK15
	ANKMY2				OTULINL
	ANKRD11				IDH2
	ANKRD12				GLDC
	ANKRD13A				GM12695
	ANKRD13C				ARTN
	ANKRD16				TMEM64
	ANKRD17				TRAK2
	ANKRD22				TMEM185B
	ANKRD24				SSR3
	ANKRD27				TRP53BP2
	ANKRD28				SCP2
	ANKRD33B				BHMT
	ANKRD34A				RPRM
	ANKRD37				CENPU
	ANKRD40				RIPK4
	ANKRD44				SEL1L3
	ANKRD45				LIN52
	ANKRD46				KNOP1
	ANKRD49				CUL2
	ANKRD50				CDH8
	ANKRD52				OPCML
	ANKRD53				PLEKHD1
	ANKRD55				OXR1
	ANKRD57				METTL21C
	ANKRD6				EBP
	ANKRD60				MIR184
	ANKS3				ACADSB
	ANLN				TMEM169
	ANO1				DOC2A
	ANO10				CDH2
	ANO2				SRPRB
	ANO6				THADA
	ANO7				CREBBP
	ANO8				MAPK10
	ANO9				GNS
	ANP32A				ABCB4
	ANP32B				PAWR
	ANP32E				NR1I2
	ANTXR1				NFIL3
	ANTXR2				FAM76A
	ANXA10				U2SURP
	ANXA11				C2CD4B
	ANXA13				LRFN3
	ANXA2				PTGFR
	ANXA4				CARS2
	ANXA5				TMEM14A
	ANXA6				HIBADH
	ANXA7				1700108F19RIK
	ANXA9				GM6607
	AOX3L1				CNTN2
	AP1AR				TWSG1
	AP1B1				RNF217
	AP1G1				ABCA8A
	AP1G2				C1QTNF3
	AP1M1				BCOR
	AP1M2				ZBTB7C
	AP1S3				ID2
	AP2A2				GAS1
	AP2B1				PARVA
	AP3B1				ABL2
	AP3D1				ICAM2
	AP3M1				TET2
	AP3M2				TRAF3
	AP3S1				AKR1C6
	AP3S2				KL
	AP4B1				HEBP2
	AP4E1				FUNDC1
	AP4M1				RPAP3
	APAF1				FBXO43
	APBB1IP				EPAS1
	APBB2				CCDC28A
	APBB3				RAB21
	APC				NCS1
	APC2				SLC25A36
	APEH				ANKRD33
	APEX1				SEMA6C
	APH1B				4833422C13RIK
	API5				PDE4B
	APITD1				SERGEF
	APOA1				POLE3
	APOA2				GARNL3
	APOA5				KANK2
	APOBEC3				USP25
	APOBEC4				TENT5C
	APOC2				RRH
	APOC3				TSPAN2
	APOC4				SRC
	APOL7B				TMEM215
	APOL7E				CSF3R
	APOL9B				SSBP3
	APOM				GBX2
	APON				E130201H02RIK
	APOOL				RAB33B
	APPL1				KALRN
	APPL2				UTP14B
	APRT				HELZ2
	APTX				SKAP2
	AQP6				GM5294
	AQR				SORCS1
	ARAP1				TEX2
	ARAP2				KCNAB3
	ARC				ARSB
	ARCN1				SLC13A5
	ARF1				H2AL2A
	ARF2				FXYD3
	ARF3				FBXW7
	ARF5				BARHL1
	ARF6				FNDC3A
	ARFGAP1				SPINT2
	ARFGAP2				4932438A13RIK
	ARFGEF1				CTSE
	ARFGEF2				PHLDA1
	ARFIP1				MAP3K13
	ARFRP1				KATNAL1
	ARHGAP1				GM4792
	ARHGAP10				SOX21
	ARHGAP11A				SUSD1
	ARHGAP12				OLFR291
	ARHGAP15				SNORD17
	ARHGAP17				PSMB3
	ARHGAP18				PHC2
	ARHGAP19				EEPD1
	ARHGAP21				NEDD4L
	ARHGAP24				LY6E
	ARHGAP25				LARGE1
	ARHGAP26				RETREG1
	ARHGAP27				FTO
	ARHGAP30				RPRL2
	ARHGAP31				CHST2
	ARHGAP39				HLF
	ARHGAP42				CES3A
	ARHGAP8				CRYBG3
	ARHGAP9				PDSS2
	ARHGDIB				SLIT1
	ARHGEF1				1700010I14RIK
	ARHGEF10				GC
	ARHGEF12				EIF4EBP3
	ARHGEF17				TMEM51OS1
	ARHGEF2				COBLL1
	ARHGEF3				PSMA1
	ARHGEF40				RALGAPA2
	ARHGEF6				TEX35
	ARHGEF7				DLC1
	ARHGEF9				TIAM2
	ARID1A				SLC25A13
	ARID1B				RAD54L2
	ARID2				NUP160
	ARID3A				PRF1
	ARID4A				KCNIP1
	ARID4B				AGTR1B
	ARID5A				ZFP365
	ARID5B				ATG4C
	ARIH1				PELI3
	ARIH2				AFAP1L1
	ARL1				DLG1
	ARL10				CEP350
	ARL15				SLC17A8
	ARL2				ITPR1
	ARL2BP				CERK
	ARL3				SPAG1
	ARL4C				LRIG2
	ARL4D				CSRP1
	ARL5B				LGI2
	ARL5C				ATP8B4
	ARL6IP1				ANGPTL1
	ARL6IP5				UCK1
	ARL6IP6				AMBP
	ARL8B				APOB
	ARMC2				FAM241A
	ARMC3				TRIO
	ARMC5				UMAD1
	ARMC6				TIGD3
	ARMC7				RASD2
	ARMC8				GSDMC
	ARMC9				SIPA1L2
	ARNT2				PON2
	ARNTL				SIX6
	ARNTL2				RPL34-PS1
	ARPC1A				SOX4
	ARPC2				ZFP81
	ARPC3				DNAJA3
	ARPC4				BTLA
	ARPC5				CFAP44
	ARPC5L				POLE2
	ARPM1				BPTF
	ARRB1				MGMT
	ARRDC1				MEF2A
	ARRDC2				LGSN
	ARRDC3				JAG1
	ARRDC5				CHN2
	ARSB				ZNRF3
	ARSG				TRIM36
	ARSI				TSTD3
	ART2A-PS				AHCTF1
	ART3				MUG2
	ARV1				ZFP703
	ARVCF				DESI2
	ASAH1				CHDH
	ASAP1				ARL5A
	ASAP2				CHP2
	ASB13				IGF2BP3
	ASB14				PLCB1
	ASB15				COLGALT2
	ASB2				CDYL2
	ASB3				GLRA1
	ASB6				MOCS1
	ASCC1				CYP7B1
	ASCC2				YWHAH
	ASCC3				PTP4A2
	ASGR2				ANK3
	ASH1L				CFAP206
	ASL				RAD51B
	ASNA1				GNAT3
	ASPA				THEM6
	ASPDH				PDGFRB
	ASPH				ATP10A
	ASPN				NRBP2
	ASPSCR1				TEKT2
	ASTL				AKR1D1
	ASXL1				RAD18
	ASXL2				ALB
	ATAD1				RPP14
	ATAD2				BC006965
	ATAD2B				CBR3
	ATAD5				WWC2
	ATAT1				PAK1IP1
	ATF1				RAB40C
	ATF2				D830031N03RIK
	ATF4				RNF182
	ATF5				ELF2
	ATF6				OLFR554
	ATF7IP				CYB5D2
	ATG10				NICN1
	ATG12				UBE4B
	ATG13				ABCD3
	ATG14				MPP6
	ATG16L2				SPRYD7
	ATG2B				HMGN3
	ATG3				DHX40
	ATG4B				NSMF
	ATG4C				TADA2B
	ATG7				SLC32A1
	ATG9B				ATF7IP
	ATHL1				PRSS52
	ATL1				SAMD4
	ATL2				RAP1B
	ATL3				CES1F
	ATM				BAK1
	ATMIN				KLRG2
	ATN1				KLF13
	ATOX1				MB21D2
	ATP10A				ZBTB14
	ATP10D				PDCD1LG2
	ATP11B				GM826
	ATP13A1				GM829
	ATP13A3				FYB2
	ATP13A4				FHL2
	ATP1A1				MARCKS
	ATP1A3				CHRND
	ATP1A4				TMED8
	ATP1B2				IER5
	ATP1B3				SGIP1
	ATP2A2				CGNL1
	ATP2A3				NPC1
	ATP2B1				YPEL2
	ATP2B2				ABCC9
	ATP2C1				ASS1
	ATP4A				RRAGC
	ATP4B				GSTM2
	ATP5A1				MAN1A2
	ATP5B				RALY
	ATP5C1				ALPK1
	ATP5D				CACNB4
	ATP5E				BORCS5
	ATP5F1				PDCD6IP
	ATP5G1				GABRB3
	ATP5G2				1500009L16RIK
	ATP5G3				PIGT
	ATP5H				CEACAM16
	ATP5J				CAPG
	ATP5K				PLBD2
	ATP6V0A1				SLCO1B2
	ATP6V0A2				COL28A1
	ATP6V0C				SGMS1
	ATP6V0C-PS2				MRTFA
	ATP6V0D1				AAK1
	ATP6V0D2				GM17359
	ATP6V0E				NR3C2
	ATP6V1D				SLC24A5
	ATP6V1E1				CRPPA
	ATP6V1G1				TLK2
	ATP6V1G2				PIRB
	ATP6V1G3				MON2
	ATP6V1H				NIN
	ATP7A				SNX22
	ATP7B				NRN1
	ATP8A1				ENC1
	ATP8B2				CTNNB1
	ATP8B4				NRXN1
	ATP9B				CCL6
	ATPAF1				SERPINA3N
	ATPAF2				LRRN3
	ATPBD4				ALG1
	ATR				CUX1
	ATRIP				COPS7B
	ATRNL1				TMEM131L
	ATXN1				BUD23
	ATXN10				VGLL3
	ATXN1L				GRK5
	ATXN2				SYNE3
	ATXN2L				RPS6KC1
	ATXN3				UVSSA
	ATXN7				LRRTM1
	ATXN7L1				A530064D06RIK
	ATXN7L2				IGF2BP2
	ATXN7L3				ARHGAP26
	ATXN7L3B				XRRA1
	AU019823				GRM5
	AU019990				ELOVL1
	AU021092				EGF
	AU023871				CCDC85A
	AUH				KLHDC2
	AUP1				DYNLRB2
	AURKA				CHMP1B
	AURKAIP1				HACE1
	AURKB				MUG1
	AUTS2				AASS
	AV039307				CHCHD6
	AV051173				NACC2
	AVL9				NTNG1
	AVPI1				PTPN9
	AW112010				PSMD9
	AW549877				MCTS2
	AXIN1				SELENBP2
	AXIN2				SLC24A3
	AXL				CASK
	AY074887				C9
	AZI2				FIGN
	AZIN1				ARL14
	B130006D01RIK				LONP2
	B230120H23RIK				IGF1
	B230208H11RIK				GM14393
	B230208H17RIK				LLPH
	B230219D22RIK				SLC45A4
	B230312A22RIK				GAS7
	B230319C09RIK				EMX2
	B230323A14RIK				MRPL33
	B2M				CPSF3
	B330016D10RIK				P4HTM
	B3GALT4				MIPOL1
	B3GALT5				9330111N05RIK
	B3GALT6				OPTN
	B3GALTL				TOM1L2
	B3GNT1				SEMA6D
	B3GNT2				KCNJ8
	B3GNT9-PS				LYVE1
	B430212C06RIK				SLC37A3
	B430306N03RIK				RIN3
	B430319G15RIK				NSMAF
	B4GALNT1				EFCAB2
	B4GALNT2				NT5C2
	B4GALNT3				DERA
	B4GALNT4				ZEB1
	B4GALT1				ARMC10
	B4GALT3				THOC3
	B4GALT4				HECTD2OS
	B4GALT7				MYO18A
	B930003M22RIK				PADI1
	B930018H19				AY512915
	B930041F14RIK				RASL10A
	B930059L03RIK				MAP3K21
	B9D1				ZEB2
	B9D2				POM121
	BAAT1				DCT
	BACH1				CAND1
	BACH2				SH3BGRL2
	BAD				CTC1
	BAG1				DIPK2A
	BAG3				TEF
	BAG4				TBCE
	BAG5				BCAT1
	BAG6				BICDL2
	BAHCC1				PPP1R3B
	BAIAP2L1				TGFBR2
	BAIAP3				ANXA3
	BAK1				PSME4
	BAMBI-PS1				ATP8B1
	BANF1				BCL2L14
	BANK1				PCTP
	BANP				KLF14
	BAP1				MLANA
	BARD1				PTPN20
	BARX2				RMC1
	BASP1				ERCC8
	BATF				CLMN
	BATF3				CYB5A
	BAX				DPT
	BAZ1A				HIF1A
	BAZ1B				SMG7
	BAZ2A				SUFU
	BAZ2B				ZFP788
	BB031773				TMEM40
	BB557941				JADE2
	BBC3				KDM4A
	BBOX1				MIR1956
	BBS10				FLRT1
	BBS12				ANKRD50
	BBS4				FKBP9
	BBS7				KDM2A
	BBS9				IL10RA
	BBX				HERC1
	BC002163				SLC20A2
	BC002230				NANS
	BC003965				CADPS2
	BC004004				GLIS1
	BC005537				BPHL
	BC005764				TCHH
	BC013712				FRK
	BC016423				CMTM7
	BC016495				NIPSNAP3B
	BC016579				GRIK4
	BC017158				LACC1
	BC017612				CASP8
	BC017647				EGFR
	BC019943				TXNDC11
	BC020402				GTDC1
	BC021614				MCC
	BC021767				PRPS1
	BC024479				CATSPERD
	BC024582				TWISTNB
	BC024659				SYPL
	BC025920				OXGR1
	BC027231				NREP
	BC028528				BRI3
	BC029214				RAPH1
	BC029722				DHRS9
	BC030307				ARHGEF28
	BC030867				CAT
	BC031181				ALKBH5
	BC031361				EMC2
	BC031781				ISOC1
	BC032203				SP3
	BC037032				SFTPA1
	BC037034				STT3B
	BC039966				CDK17
	BC046331				SYNRG
	BC046404				BBS10
	BC048403				MRPS22
	BC048562				PRDM14
	BC048609				LY75
	BC048644				ROR1
	BC049762				IRAK2
	BC051019				TEDDM2
	BC051142				RMDN1
	BC052040				TBX3
	BC053393				MTAP
	BC053749				NMNAT3
	BC055004				0610040J01RIK
	BC055324				CSTA1
	BC057079				CCND3
	BC061194				RASSF6
	BC065397				RAI14
	BC067068				NPM3
	BC088983				PDK1
	BC089491				COL9A2
	BC090627				NECAB1
	BC094916				FAM214A
	BC1				FAM89A
	BC100451				SELENBP1
	BC125332				ARHGEF10L
	BCAN				CDKN1A
	BCAR1				MAP4K3
	BCAR3				ZFP593
	BCAS3				NUF2
	BCAT2				ADCY1
	BCCIP				ARRDC4
	BCKDHA				D16ERTD472E
	BCKDHB				HPCAL1
	BCL10				IER3
	BCL11B				SRGAP2
	BCL2				ELP4
	BCL2A1A				ANKFN1
	BCL2A1B				DTX4
	BCL2A1C				SOX6
	BCL2A1D				PPL
	BCL2L1				RGS10
	BCL2L10				EPB41
	BCL2L11				LCN12
	BCL2L12				NRIP1
	BCL2L13				MIR582
	BCL2L14				MIR680-3
	BCL2L15				ARAP3
	BCL3				2310015A10RIK
	BCL6				UNG
	BCL6B				TNFRSF11A
	BCL7A				RAB30
	BCL7B				AK4
	BCL7C				MAGI2
	BCLAF1				BHLHE40
	BCO2				9530026P05RIK
	BCOR				RAB31
	BCS1L				TBC1D14
	BDH1				NRF1
	BDH2				TFAP4
	BDP1				FSCN1
	BEND3				ZFP608
	BEND4				ATXN1L
	BEND5				PARD3
	BEST1				RALGPS2
	BET1L				RPRD1B
	BET3L				USF2
	BEX6				AOPEP
	BFSP1				E2F8
	BFSP2				TMEM135
	BHLHA15				PCNX4
	BHLHE40				CYP2R1
	BICD2				FBXO47
	BIK				HSD17B12
	BIN1				FBP1
	BIN3				POLR3K
	BIRC2				GHRHR
	BIRC3				FCGR3
	BIRC5				MKLN1
	BIRC6				AVPI1
	BIVM				ITGA2
	BLCAP				NUP153
	BLM				WFDC21
	BLMH				STX17
	BLOC1S1				METRNL
	BLOC1S3				NBAS
	BMF				PRDX6
	BMI1				TEDC2
	BMP1				GEMIN5
	BMP2K				HERC2
	BMPR1A				AOAH
	BMS1				B3GALT2
	BNC1				SHB
	BNIP1				TLR2
	BNIP2				R3HCC1L
	BOD1L				IQSEC2
	BOLA2				USP3
	BOLA3				PKLR
	BOLL				PRDM2
	BOP1				FUT10
	BPIFB9B				GDPD1
	BPIFC				BMP2
	BPNT1				PLCZ1
	BPTF				ADTRP
	BRAF				SNORD23
	BRCA1				ACBD3
	BRCA2				FAM3C
	BRD2				ZFP82
	BRD4				NFASC
	BRE				SCARB1
	BRF1				FNBP1L
	BRI3BP				TNFAIP3
	BRIP1				TAL2
	BRIX1				PPP2R5C
	BRMS1				PDE7A
	BRP44				COBL
	BRP44L				PPFIBP1
	BRPF1				RFK
	BRPF3				ASGR2
	BRWD1				PDGFRL
	BSDC1				ZFP109
	BSG				DPPA3
	BSN				ZFAND6
	BSPRY				GRM7
	BTAF1				BNIP3
	BTBD10				MLXIPL
	BTBD16				MMAA
	BTBD19				MPZL1
	BTBD2				GM17830
	BTBD6				ZFP385B
	BTBD7				CIITA
	BTBD9				GCLC
	BTD				SKIL
	BTG1				ZFP637
	BTG2				PRDM15
	BTK				SPRTN
	BTLA				CCDC40
	BTN1A1				SLC22A1
	BTN2A2				ATXN2
	BTRC				PLPP3
	BUB1				CPEB2
	BUB3				OIP5OS1
	BUD13				PRKCD
	BYSL				CNTNAP5B
	BZRAP1				KLHDC7A
	BZW1				RHOB
	BZW2				BLOC1S5
	C030006K11RIK				UBE2E2
	C030007H22RIK				HIVEP2
	C030037D09RIK				GSR
	C030039L03RIK				MOV10L1
	C030044B11RIK				TSPAN12
	C030046E11RIK				CRY1
	C030046I01RIK				MINDY3
	C130022K22RIK				ZMYND15
	C130036L24RIK				INSC
	C130039O16RIK				RSPH4A
	C130071C03RIK				CBLC
	C130079G13RIK				SASH1
	C1D				FRAT1
	C1QBP				RNF24
	C1QTNF2				TRAPPC3L
	C1QTNF5				PTPRG
	C230035I16RIK				MDFIC
	C230081A13RIK				LMO3
	C230096C10RIK				POP1
	C2CD2				DENND4C
	C2CD3				IGFBP2
	C2CD4D				PLK1
	C3				TCF7L1
	C330006K01RIK				CDK9
	C330018D20RIK				LIMCH1
	C330019G07RIK				SULT6B2
	C330027C09RIK				PCDH1
	C430048L16RIK				RSU1
	C530005A16RIK				PLXNA2
	C530028O21RIK				PRPSAP1
	C5AR1				DKK3
	C630043F03RIK				TMEM160
	C730036E19RIK				BCAR1
	C78339				TBL1X
	C87436				TRPS1
	C87499				ATF6
	C8G				KCTD6
	C9				FBXL19
	C920006O11RIK				NR2F1
	C920009B18RIK				ETV3
	C920021L13RIK				A930007I19RIK
	CAB39				USP47
	CAB39L				TAF5L
	CABIN1				MEGF11
	CABP1				FOXP2
	CABP2				KCNT2
	CABP4				BOK
	CACHD1				NUFIP1
	CACNA1A				ZFP609
	CACNA1B				FAM43A
	CACNA1C				PDE3B
	CACNA1D				DIXDC1
	CACNA1S				CALML3
	CACNA2D2				ITGB5
	CACNB2				ELK4
	CACNB4				RUBCNL
	CACNG2				TMSB10
	CACYBP				COQ2
	CAD				ETV6
	CADM4				CDK18
	CADPS				GALNT10
	CAGE1				FTDC
	CALCB				DOCK4
	CALD1				WDR5
	CALHM1				CCNG2
	CALHM2				TRIM38
	CALM1				UPF2
	CALM2				CHCHD3
	CALM3				MIR148A
	CALR				MXI1
	CALR3				XRCC3
	CALU				RRBP1
	CAMK1D				PINK1
	CAMK2A				PRDM8
	CAMK2B				ZFAND5
	CAMK2D				TLN2
	CAMK4				HAGHL
	CAMKK1				PCX
	CAML				FZD1
	CAMSAP1L1				EFNA5
	CAMTA1				DCP1A
	CAMTA2				CYP2J5
	CAND1				CCDC144B
	CANT1				LAMA3
	CANX				GPAT2
	CAP1				ICK
	CAP2				DHRS7
	CAPG				CAR1
	CAPN1				ALDH1L2
	CAPN13				HILPDA
	CAPN2				MIR3072
	CAPN3				HIP1
	CAPN7				ATG10
	CAPN8				PRKCQ
	CAPNS1				LGALS3
	CAPRIN1				FAM129A
	CAPSL				RBBP8
	CAPZA1				GDA
	CAPZA2				EIPR1
	CAPZB				IWS1
	CAR11				FGD6
	CAR5A				CLCF1
	CAR5B				IL17RB
	CAR7				CENPE
	CAR8				MFSD2B
	CARD11				TMEM88B
	CARD6				CWC27
	CARD9				FADS3
	CARF				CCDC3
	CARKD				CCDC153
	CARM1				ELL3
	CARNS1				SPON2
	CARS2				CBLB
	CASC5				SLC26A11
	CASD1				UBC
	CASKIN1				MCAM
	CASKIN2				MIR3092
	CASP2				PIGYL
	CASP3				DENND2A
	CASP6				SOWAHB
	CASP8				ADAM19
	CASP8AP2				3110099E03RIK
	CASP9				STON2
	CASQ1				NUDT4
	CASR				MAPKAPK5
	CASS4				BIRC5
	CAST				PXMP4
	CASZ1				TOMT
	CATSPER2				GALNT5
	CATSPERG1				KCTD7
	CAV1				SNRPF
	CBFA2T3				ABAT
	CBL				ONECUT2
	CBLB				GFRA4
	CBLC				TMEM131
	CBLN3				CHD4
	CBR1				FAM49B
	CBS				HERC3
	CBWD1				FMN1
	CBX2				ALDH2
	CBX3				CAR8
	CBX4				DAB1
	CBX5				PLCE1
	CBX7				GPR21
	CBX8				BTRC
	CBY1				PRND
	CC2D1A				ALDH4A1
	CC2D1B				43898
	CCAR1				GAN
	CCBP2				SULT3A2
	CCDC103				FABP12
	CCDC106				PRDM16
	CCDC107				ADAMTSL5
	CCDC109A				DIO2
	CCDC109B				FGL1
	CCDC11				NCKAP5
	CCDC111				GM10790
	CCDC112				CEMIP
	CCDC114				ARL15
	CCDC115				SLC25A5
	CCDC116				PRDM1
	CCDC117				DACT1
	CCDC12				4931440P22RIK
	CCDC122				ABHD1
	CCDC124				USP54
	CCDC127				CITED2
	CCDC130				CENPV
	CCDC142				HCFC2
	CCDC148				SLC11A1
	CCDC15				COL14A1
	CCDC150				CREM
	CCDC151				MSMO1
	CCDC153				OLFR16
	CCDC17				44081
	CCDC21				FAM193B
	CCDC25				KCNMA1
	CCDC30				SMAD7
	CCDC33				MIR592
	CCDC38				FLNB
	CCDC40				GM12216
	CCDC41				BCL6
	CCDC45				NECTIN3
	CCDC47				MCU
	CCDC48				MFHAS1
	CCDC50				IRGM2
	CCDC51				IKBKE
	CCDC57				CEMIP2
	CCDC58				TNFAIP8
	CCDC59				TMEM154
	CCDC6				CDRT4
	CCDC60				NPHP3
	CCDC63				DUSP5
	CCDC64				RPIA
	CCDC64B				RIN2
	CCDC66				PDE4D
	CCDC67				EIF3A
	CCDC69				RELL1
	CCDC71				DYM
	CCDC72				CALM2
	CCDC76				PCBP1
	CCDC77				TMEM243
	CCDC78				LMAN1
	CCDC80				HES1
	CCDC84				ERCC4
	CCDC85B				MIR30E
	CCDC85C				INSYN2A
	CCDC88A				TMTC2
	CCDC88B				ANGEL2
	CCDC88C				PSD3
	CCDC9				SMAGP
	CCDC90A				SLC25A21
	CCDC91				BACH2
	CCDC94				DBN1
	CCDC96				RNF165
	CCDC97				PFKFB4
	CCL17				MGAT5B
	CCL20				SUPT3
	CCL3				ZFP324
	CCL4				PHOX2B
	CCM2				KAT6B
	CCNA2				CSK
	CCNB1				STAT5B
	CCNC				EPS15
	CCND2				GGH
	CCND3				RAPGEF2
	CCNDBP1				SCARA5
	CCNE2				RBPMS2
	CCNF				SMCO4
	CCNG2				N6AMT1
	CCNI				GM833
	CCNJ				TXNDC5
	CCNJL				ANGPT1
	CCNK				E230029C05RIK
	CCNL1				COL6A6
	CCNL2				LMNTD1
	CCNO				DHRS3
	CCNT1				REPIN1
	CCNY				2700097O09RIK
	CCR1				1700001O22RIK
	CCR10				RAB7
	CCR1L1				ZFP64
	CCR2				UCHL3
	CCR4				ENDOD1
	CCR6				COL11A1
	CCR7				TNPO2
	CCR8				GATD1
	CCR9				SLCO2A1
	CCRL2				LCORL
	CCRN4L				PQLC1
	CCT3				GMDS
	CCT6A				FAM3B
	CCT6B				GM5088
	CCT7				MIR101B
	CCZ1				SLC28A1
	CD101				TNS3
	CD109				PRXL2C
	CD151				PDE7B
	CD164				STARD4
	CD1D1				GAP43
	CD1D2				SLC15A1
	CD2				CHRNA2
	CD200				IL17RA
	CD200R1				1700001C19RIK
	CD200R3				TOR3A
	CD209A				POLD3
	CD22				CTSB
	CD226				SELENOI
	CD247				SDHAF1
	CD24A				ELOVL6
	CD27				MOB2
	CD274				MPHOSPH8
	CD28				MAP3K1
	CD2AP				CAMK1G
	CD2BP2				LDB3
	CD36				RPF2
	CD38				CLTA
	CD3D				CTNNA1
	CD3E				SWAP70
	CD3G				STXBP3
	CD4				COP1
	CD44				LRRTM2
	CD47				PPP2R5E
	CD48				MIR762
	CD5				CD46
	CD52				IHH
	CD53				RBM47
	CD55				CDH20
	CD5L				SIN3A
	CD6				USP38
	CD68				PLEKHA1
	CD69				NR5A2
	CD79A				GM5136
	CD81				SNX10
	CD82				MIR681
	CD83				BTG3
	CD84				AGRP
	CD86				CEP57
	CD9				CSF1
	CD97				CYP4F17
	CD99L2				CHRM3
	CDADC1				FABP5
	CDAN1				PLXDC2
	CDC123				FMO3
	CDC14A				IRF1
	CDC14B				SIK3
	CDC16				ACTA2
	CDC20				PCSK5
	CDC25A				B4GALT4
	CDC25B				PTPN11
	CDC26				RUSC2
	CDC27				EVL
	CDC34				NPVF
	CDC37				ESAM
	CDC42				UBN1
	CDC42BPA				KCNK10
	CDC42BPB				HDAC9
	CDC42BPG				AMPH
	CDC42EP2				TYRO3
	CDC42EP3				PDZD8
	CDC42EP4				MAF
	CDC42EP5				DIO3OS
	CDC42SE1				TBC1D8
	CDC42SE2				RSAD2
	CDC6				SLC16A7
	CDC73				SIPA1L3
	CDCA4				ZFPM2
	CDCA5				NSD3
	CDCA7				TMCC2
	CDCP1				NKX6-2
	CDH1				SLC52A3
	CDH16				DMBX1
	CDH17				TXNRD1
	CDH22				MPP7
	CDH23				MTSS1
	CDH24				MIR218-1
	CDH5				ATP1B1
	CDHR2				MYO1B
	CDIPT				CDH9
	CDK1				CDH7
	CDK11B				ZFP37
	CDK12				IPO8
	CDK14				EFCAB1
	CDK17				GM7550
	CDK18				FAH
	CDK19				RRAS2
	CDK2AP1				CRKL
	CDK2AP2				A
	CDK5				NOL3
	CDK5RAP1				RIMBP2
	CDK5RAP2				CFH
	CDK6				ROCK2
	CDK7				CHRDL2
	CDK8				FST
	CDK9				UBE2E3
	CDKAL1				GM4956
	CDKL1				ABHD2
	CDKL3				TMEM256
	CDKN1A				SZT2
	CDKN1B				MACO1
	CDKN2A				PAQR9
	CDKN2AIP				CSRNP1
	CDKN2AIPNL				MIR29B-1
	CDKN2B				PPP2R5A
	CDKN2C				ST3GAL2
	CDKN2D				ADGRL3
	CDNF				PRDM6
	CDON				CES5A
	CDR2				VMN2R95
	CDR2L				44083
	CDS2				LOC100043315
	CDT1				ROBO1
	CDV3				ELOVL5
	CDX2				ADAM11
	CDYL2				KPNA2
	CEACAM16				L3MBTL3
	CEBPB				TJP2
	CEBPG				CYFIP2
	CEBPZ				ELOVL3
	CECR6				MYLK
	CELA1				DLGAP1
	CELF1				SFMBT2
	CELF2				FERMT2
	CELSR1				TMEM229A
	CELSR3				CSAD
	CEND1				KIF14
	CENPA				TRMT9B
	CENPF				IPO5
	CENPJ				AJM1
	CENPK				CES3B
	CENPL				PPA2
	CENPN				GBF1
	CENPO				HNRNPA0
	CENPP				TSC22D3
	CENPT				GM14124
	CEP110				ATP2A2
	CEP120				NADK
	CEP135				UBE4A
	CEP164				DNAH17
	CEP250				ERC2
	CEP290				MRPL14
	CEP350				PHLDB1
	CEP55				H2-DMB1
	CEP57L1				CLN8
	CEP63				DISC1
	CEP68				GPR107
	CEP70				COL4A3BP
	CEP76				ARL4A
	CEP97				EEF1A1
	CEPT1				KDELR2
	CERK				DHRS7B
	CETN4				ADRA2A
	CFB				GPRIN3
	CFDP1				APH1B
	CFI				SVS6
	CFL1				CYP4F14
	CFLAR				HACD2
	CGA				MIR3074-1
	CGN				AHI1
	CGNL1				CFDP1
	CHAC1				TJP1
	CHADL				C2CD3
	CHAF1A				IFNK
	CHCHD1				NCAPG2
	CHCHD2				SHOC2
	CHCHD3				CCL4
	CHCHD4				SP1
	CHCHD5				LONP1
	CHD1L				EPC2
	CHD2				MALT1
	CHD4				DCAF5
	CHD7				MMAB
	CHD8				RIC8B
	CHD9				TBC1D13
	CHEK1				MOS
	CHERP				CNOT11
	CHFR				TAL1
	CHI3L1				BCAR3
	CHKA				INTU
	CHKB				DEPTOR
	CHM				HSPA8
	CHMP1A				NAA15
	CHMP1B				MRPS28
	CHMP2A				HGF
	CHMP4B				BMP7
	CHMP5				CCSER2
	CHMP6				CRY2
	CHMP7				PROM1
	CHN2				IL1RL2
	CHORDC1				RMDN2
	CHPF				LEO1
	CHPF2				ELMOD2
	CHRAC1				PLCL2
	CHRNB1				RHOBTB1
	CHRNB2				GHITM
	CHRND				APOA1
	CHRNG				GLCCI1
	CHST10				ZDHHC2
	CHST11				UBE2V2
	CHST12				ENKUR
	CHST15				MEMO1
	CHST2				NLRC5
	CHST3				AI427809
	CHSY1				CCDC33
	CHUK				BAG1
	CIAO1				LASP1
	CIAPIN1				FARP1
	CIB2				SMAD2
	CIB3				XDH
	CIC				SPATS2
	CIDEA				DPEP2
	CIDEB				IMMP1L
	CINP				RCOR1
	CIRBP				TARS
	CISD1				GALNT2
	CISD2				SLC7A5
	CISD3				FLRT2
	CISH				NOL7
	CIT				PSMD4
	CITED2				RASSF8
	CIZ1				INPP4A
	CKAP2				SLC24A4
	CKAP5				CIC
	CKB				GTF3C1
	CKLF				GM17762
	CKS2				MBNL2
	CLASP1				DUSP11
	CLASP2				FOXP4
	CLASRP				RNF130
	CLCA1				ETL4
	CLCC1				XKR4
	CLCF1				ZBTB17
[truncated: 7,399 more rows]

## Sheet: Fig. 2a
	Clinical Scores													Incidence
Days	RORa +/+					RORa-/-							Days	RORa +/+					RORa-/-
1	0	0	0	0	0	0	0	0	0	0			1	0	0	0	0	0	0	0	0	0	0
	0	0	0	0	0	0	0	0	0	0				0	0	0	0	0	0	0	0	0	0
3	0	0	0	0	0	0	0	0	0	0			3	0	0	0	0	0	0	0	0	0	0
	0	0	0	0	0	0	0	0	0	0				0	0	0	0	0	0	0	0	0	0
5	0	0	0	0	0	0	0	0	0	0			5	0	0	0	0	0	0	0	0	0	0
	0	0	0	0	0	0	0	0	0	0				0	0	0	0	0	0	0	0	0	0
7	0	0	0	0	0	0	0	0	0	0			7	0	0	0	0	0	0	0	0	0	0
	0	0	0	0	0	0	0	0	0	0				0	0	0	0	0	0	0	0	0	0
9	0	0	0	0	0	0.5	0	0	1	0			9	0	0	0	0	0	100	0	0	100	0
	0	0	0	1.5	0	1	0	0	1.5	0				0	0	0	100	0	100	0	0	100	0
11	0	0	1	3	0	1.5	0	0	2	0			11	0	0	100	100	0	100	0	0	100	0
	0	0.5	2	3	0.5	1.5	0	2	2	0				0	100	100	100	100	100	0	100	100	0
13	0	1.5	2.5	4	1.5	1	0	2	2	0			13	0	100	100	100	100	100	0	100	100	0
	1	2.5	3	4	3.5	1	0	2.5	2.5	2				100	100	100	100	100	100	0	100	100	100
15	2	3	4	4	3.5	1	0	2	2.5	2.5			15	100	100	100	100	100	100	0	100	100	100
	2	4	4	4	3	1	0	2	2	2.5				100	100	100	100	100	100	0	100	100	100
17	2	4	4	4	2	0.5	0	2	2	2			17	100	100	100	100	100	100	0	100	100	100
	1.5	4	4	5	1.5	0.5	0	2	2	1.5				100	100	100	100	100	100	0	100	100	100
19	1.5	3	3.5	5	1.5	0.5	0	1.5	2	1			19	100	100	100	100	100	100	0	100	100	100
	1.5	3	3	5	2.5	0.5	0	1.5	2	1				100	100	100	100	100	100	0	100	100	100
21	1	3	2.5	5	3.5	0.5	0	1.5	1.5	1			21	100	100	100	100	100	100	0	100	100	100
	1.5	3	2.5	5	3.5	0.5	0	1.5	1	0.5				100	100	100	100	100	100	0	100	100	100
23	1	2	2	5	3.5	0	0	1	0.5	0			23	100	100	100	100	100	100	0	100	100	100
	1	2	2	5	3	0.5	0	1	0.5	0				100	100	100	100	100	100	0	100	100	100
25	1	2	2	5	2.5	0	0	0	0	0			25	100	100	100	100	100	100	0	100	100	100
	1	2	2.5	5	2	0	0	0	0	0				100	100	100	100	100	100	0	100	100	100
27	1	2	4	5	1.5	0	0	0	0	0			27	100	100	100	100	100	100	0	100	100	100

## Sheet: Fig. 2b
LN % CCR6+ cells			LN # CCR6 cells (x10^4)
WT	KO		WT	KO
9.19	7.06		36152.8	17897.5
7.87	3.44		55979.7	9924.17
7.87	4.4		28652.9	11530.4
8.13	4.95		17590.5	24290.7
8.3	4.92		45849.5	16770.5
	4.78			19517.4
CNS % CCR6+ cells			CNS # CCR6 cells (x10^3)
WT	KO		WT	KO
7.9	5.98		1213.77	1788.34
5.36	2.71		6980.69	655.116
5.12	4.17		1567.34	1189.99
6.26	4.01		1977.15	1433.96
8.01	3.3		3967.25	346.493
	1.74			289.553

[truncated: 44 more sheets: Fig. 2c, Fig. 2d, Fig. 2e, Fig. 3a, Fig. 3b, Fig. 3c, Fig. 3d, Fig. 3e, Fig. 3f, Fig. 3g, Fig. 4a, Fig. 4b, Fig. 4c, Fig. 4d, Fig. 5a, Fig. 5b, Fig. 5c, Fig. 6a, Fig. 6b, Fig. 6c …]
